# Supplementary material for: Genome-wide association studies in non-anxiety individuals identified novel risk loci for depression
Source: Eur Psychiatry. 2022 Jun 22;65(1):e38. doi: 10.1192/j.eurpsy.2022.32 (PMC9353885; doi:10.1192/j.eurpsy.2022.32)
Supplement: Supplementary file 1 [file S0924933822000323.zip]

Archive with 8 entries (8 files):
- S0924933822000323sup001.docx
- S0924933822000323sup002.docx
- S0924933822000323sup003.docx
- S0924933822000323sup004.docx
- S0924933822000323sup005.docx
- S0924933822000323sup006.docx
- S0924933822000323sup007.docx
- S0924933822000323sup008.xlsx
