# Supplementary material for: Genome-wide association studies in non-anxiety individuals identified novel risk loci for depression
Source: Eur Psychiatry. 2022 Jun 22;65(1):e38. doi: 10.1192/j.eurpsy.2022.32 (PMC9353885; doi:10.1192/j.eurpsy.2022.32)
Supplement: Supplementary file 1 [file S0924933822000323.zip › S0924933822000323sup008.xlsx]

## Sheet: Sheet1
Supplementary file 7. Genetic correlations between depression without anxiety and other behavioral and disease related traits using LD score regression implemented in LD Hub software
Trait	Category	Ethnicity of sample	Genetic Correlation	Standard error	P-value	Observed scale heritability	Standard error of observed scale heritability	Notes from LD Hub output
Overall health rating	ukbb	European	0.2111	0.0613	0.0006	0.1002	0.0037	SNPs from the MHC (chr6 26M~34M) region was removed for this traits
Non-cancer illness code_ self-reported: hayfever/allergic rhinitis	ukbb	European	-0.3044	0.0933	0.0011	0.0213	0.0029	SNPs from the MHC (chr6 26M~34M) region was removed for this traits
Non-cancer illness code_ self-reported: high cholesterol	ukbb	European	0.2986	0.0931	0.0013	0.0375	0.0052	SNPs from the MHC (chr6 26M~34M) region was removed for this traits
Current tobacco smoking	ukbb	European	0.2137	0.0669	0.0014	0.0556	0.0031	SNPs from the MHC (chr6 26M~34M) region was removed for this traits
Illness_ injury_ bereavement_ stress in last 2 years: Marital separation/divorce	ukbb	European	0.4544	0.1503	0.0025	0.0063	0.0017	SNPs from the MHC (chr6 26M~34M) region was removed for this traits
Blood clot_ DVT_ bronchitis_ emphysema_ asthma_ rhinitis_ eczema_ allergy diagnosed by doctor: None of the above	ukbb	European	0.1784	0.0594	0.0027	0.0711	0.0068	SNPs from the MHC (chr6 26M~34M) region was removed for this traits
Long-standing illness_ disability or infirmity	ukbb	European	0.1802	0.0608	0.003	0.0489	0.0028	SNPs from the MHC (chr6 26M~34M) region was removed for this traits
Impedance of arm (right)	ukbb	European	-0.1268	0.0427	0.003	0.2282	0.0091	SNPs from the MHC (chr6 26M~34M) region was removed for this traits
Impedance of arm (left)	ukbb	European	-0.1284	0.0435	0.0031	0.2257	0.0091	SNPs from the MHC (chr6 26M~34M) region was removed for this traits
Forced expiratory volume in 1-second (FEV1)_ predicted percentage	ukbb	European	-0.1707	0.0591	0.0039	0.1863	0.0103	SNPs from the MHC (chr6 26M~34M) region was removed for this traits
Blood clot_ DVT_ bronchitis_ emphysema_ asthma_ rhinitis_ eczema_ allergy diagnosed by doctor: Hayfever_ allergic rhinitis or eczema	ukbb	European	-0.1777	0.0625	0.0044	0.0671	0.0059	SNPs from the MHC (chr6 26M~34M) region was removed for this traits
Illness_ injury_ bereavement_ stress in last 2 years: Financial difficulties	ukbb	European	0.2067	0.0745	0.0056	0.0342	0.0027	SNPs from the MHC (chr6 26M~34M) region was removed for this traits
Smoking status: Current	ukbb	European	0.1896	0.0684	0.0056	0.0527	0.0031	SNPs from the MHC (chr6 26M~34M) region was removed for this traits
Hearing difficulty/problems with background noise	ukbb	European	0.1852	0.0674	0.006	0.0494	0.0029	SNPs from the MHC (chr6 26M~34M) region was removed for this traits
Average weekly red wine intake	ukbb	European	-0.187	0.0683	0.0062	0.0545	0.0037	SNPs from the MHC (chr6 26M~34M) region was removed for this traits
Overweight	anthropometric	European	0.1804	0.0661	0.0064	0.1122	0.0071	SNPs from the MHC (chr6 26M~34M) region was removed for this traits
Medication for cholesterol_ blood pressure_ diabetes_ or take exogenous hormones: Cholesterol lowering medication	ukbb	European	0.2694	0.1009	0.0076	0.0484	0.006	SNPs from the MHC (chr6 26M~34M) region was removed for this traits
Doctor diagnosed hayfever or allergic rhinitis	ukbb	European	-0.252	0.0949	0.0079	0.0735	0.0107	SNPs from the MHC (chr6 26M~34M) region was removed for this traits
Types of physical activity in last 4 weeks: Other exercises (eg: swimming_ cycling_ keep fit_ bowling)	ukbb	European	-0.2058	0.0776	0.008	0.0432	0.0026	SNPs from the MHC (chr6 26M~34M) region was removed for this traits
Blood clot_ DVT_ bronchitis_ emphysema_ asthma_ rhinitis_ eczema_ allergy diagnosed by doctor: Asthma	ukbb	European	-0.1553	0.0587	0.0081	0.0514	0.0059	SNPs from the MHC (chr6 26M~34M) region was removed for this traits
Sodium in urine	ukbb	European	0.155	0.0592	0.0088	0.0714	0.0037	SNPs from the MHC (chr6 26M~34M) region was removed for this traits
Non-cancer illness code_ self-reported: asthma	ukbb	European	-0.1551	0.0594	0.0091	0.0518	0.0061	SNPs from the MHC (chr6 26M~34M) region was removed for this traits
Obesity class 2	anthropometric	European	0.2091	0.0804	0.0093	0.1953	0.0155	SNPs from the MHC (chr6 26M~34M) region was removed for this traits
Subjective well being	psychiatric	European	-0.2483	0.0972	0.0106	0.0234	0.0025	SNPs from the MHC (chr6 26M~34M) region was removed for this traits
Doctor diagnosed asthma	ukbb	European	-0.2586	0.1017	0.011	0.0576	0.0099	SNPs from the MHC (chr6 26M~34M) region was removed for this traits
Non-cancer illness code_ self-reported: diabetes	ukbb	European	0.2021	0.0796	0.0111	0.032	0.0027	SNPs from the MHC (chr6 26M~34M) region was removed for this traits
Alcohol intake versus 10 years previously	ukbb	European	0.2167	0.0858	0.0115	0.0319	0.0026	SNPs from the MHC (chr6 26M~34M) region was removed for this traits
Time spent watching television (TV)	ukbb	European	0.1427	0.0565	0.0115	0.0973	0.0044	SNPs from the MHC (chr6 26M~34M) region was removed for this traits
Non-cancer illness code_ self-reported: hypothyroidism/myxoedema	ukbb	European	0.1551	0.0623	0.0127	0.0454	0.0059	SNPs from the MHC (chr6 26M~34M) region was removed for this traits
Daytime dozing / sleeping (narcolepsy)	ukbb	European	0.1416	0.0571	0.0131	0.0487	0.003	SNPs from the MHC (chr6 26M~34M) region was removed for this traits
Transport type for commuting to job workplace: Cycle	ukbb	European	-0.2599	0.1048	0.0131	0.0285	0.0035	SNPs from the MHC (chr6 26M~34M) region was removed for this traits
Diagnoses - main ICD10: K29 Gastritis and duodenitis	ukbb	European	0.3282	0.1339	0.0143	0.0077	0.0017	SNPs from the MHC (chr6 26M~34M) region was removed for this traits
Diagnoses - main ICD10: M54 Dorsalgia	ukbb	European	0.3181	0.1314	0.0155	0.0096	0.002	SNPs from the MHC (chr6 26M~34M) region was removed for this traits
Miserableness	ukbb	European	0.1444	0.0603	0.0166	0.0648	0.0037	SNPs from the MHC (chr6 26M~34M) region was removed for this traits
Alcohol intake frequency.	ukbb	European	0.1479	0.0619	0.0169	0.0838	0.0041	SNPs from the MHC (chr6 26M~34M) region was removed for this traits
Schizophrenia	psychiatric	Mixed	0.1498	0.0634	0.0181	0.4422	0.0197	Caution: using this data may yield less robust results due to minor departure of the LD structure; SNPs from the MHC (chr6 26M~34M) region was removed for this traits
Pain type(s) experienced in last month: Stomach or abdominal pain	ukbb	European	0.1963	0.0834	0.0185	0.0214	0.0021	SNPs from the MHC (chr6 26M~34M) region was removed for this traits
Body fat	anthropometric	Mixed	0.199	0.0851	0.0194	0.1097	0.0098	Caution: using this data may yield less robust results due to minor departure of the LD structure; SNPs from the MHC (chr6 26M~34M) region was removed for this traits
Arm predicted mass (right)	ukbb	European	0.0981	0.0426	0.0214	0.2525	0.0106	SNPs from the MHC (chr6 26M~34M) region was removed for this traits
Frequency of tiredness / lethargy in last 2 weeks	ukbb	European	0.1577	0.0688	0.0218	0.0587	0.0034	SNPs from the MHC (chr6 26M~34M) region was removed for this traits
Age of smoking initiation	smoking_behaviour	European	-0.528	0.2343	0.0242	0.0542	0.0212	SNPs from the MHC (chr6 26M~34M) region was removed for this traits
Average weekly champagne plus white wine intake	ukbb	European	-0.2167	0.0964	0.0245	0.0273	0.0031	SNPs from the MHC (chr6 26M~34M) region was removed for this traits
Creatinine (enzymatic) in urine	ukbb	European	0.122	0.0545	0.0253	0.0651	0.0035	SNPs from the MHC (chr6 26M~34M) region was removed for this traits
Frequency of unenthusiasm / disinterest in last 2 weeks	ukbb	European	0.1543	0.0696	0.0267	0.039	0.0028	SNPs from the MHC (chr6 26M~34M) region was removed for this traits
Qualifications: NVQ or HND or HNC or equivalent	ukbb	European	0.2214	0.0999	0.0268	0.0135	0.0021	SNPs from the MHC (chr6 26M~34M) region was removed for this traits
Pain type(s) experienced in last month: Neck or shoulder pain	ukbb	European	0.1621	0.0737	0.0278	0.0312	0.0024	SNPs from the MHC (chr6 26M~34M) region was removed for this traits
Medication for cholesterol_ blood pressure or diabetes: Cholesterol lowering medication	ukbb	European	0.1899	0.0864	0.028	0.0645	0.0076	SNPs from the MHC (chr6 26M~34M) region was removed for this traits
Years of schooling (proxy cognitive performance)	education	European	-0.2075	0.0945	0.0281	0.1	0.0091	SNPs from the MHC (chr6 26M~34M) region was removed for this traits
Fed-up feelings	ukbb	European	0.1163	0.0536	0.03	0.0725	0.0035	SNPs from the MHC (chr6 26M~34M) region was removed for this traits
Body mass index	anthropometric	European	0.1342	0.0622	0.0311	0.1894	0.0115	SNPs from the MHC (chr6 26M~34M) region was removed for this traits
Obesity class 1	anthropometric	European	0.1375	0.0641	0.0319	0.219	0.0138	SNPs from the MHC (chr6 26M~34M) region was removed for this traits
Arm fat-free mass (left)	ukbb	European	0.091	0.0425	0.0323	0.2536	0.0106	SNPs from the MHC (chr6 26M~34M) region was removed for this traits
Impedance of whole body	ukbb	European	-0.0892	0.042	0.0336	0.2503	0.0106	SNPs from the MHC (chr6 26M~34M) region was removed for this traits
Arm fat-free mass (right)	ukbb	European	0.0885	0.042	0.035	0.2539	0.0105	SNPs from the MHC (chr6 26M~34M) region was removed for this traits
Leg fat mass (right)	ukbb	European	0.0891	0.0423	0.0353	0.2284	0.0084	SNPs from the MHC (chr6 26M~34M) region was removed for this traits
Types of transport used (excluding work): Cycle	ukbb	European	-0.1744	0.0834	0.0365	0.025	0.002	SNPs from the MHC (chr6 26M~34M) region was removed for this traits
Illness_ injury_ bereavement_ stress in last 2 years: None of the above	ukbb	European	-0.1747	0.0839	0.0373	0.0242	0.0021	SNPs from the MHC (chr6 26M~34M) region was removed for this traits
Leg fat mass (left)	ukbb	European	0.0877	0.0426	0.0394	0.2285	0.0085	SNPs from the MHC (chr6 26M~34M) region was removed for this traits
Job involves shift work	ukbb	European	0.2046	0.0998	0.0403	0.029	0.0035	SNPs from the MHC (chr6 26M~34M) region was removed for this traits
Loneliness_ isolation	ukbb	European	0.1477	0.0722	0.0407	0.0374	0.0025	SNPs from the MHC (chr6 26M~34M) region was removed for this traits
Triglycerides	lipids	European	0.1541	0.0756	0.0415	0.1703	0.037	SNPs from the MHC (chr6 26M~34M) region was removed for this traits
Cigarettes smoked per day	smoking_behaviour	European	0.299	0.1469	0.0417	0.0573	0.0196	SNPs from the MHC (chr6 26M~34M) region was removed for this traits
Number of full sisters	ukbb	European	0.1962	0.0971	0.0433	0.0173	0.0019	SNPs from the MHC (chr6 26M~34M) region was removed for this traits
Qualifications: None of the above	ukbb	European	0.1038	0.0514	0.0433	0.0952	0.0043	SNPs from the MHC (chr6 26M~34M) region was removed for this traits
Major depressive disorder	psychiatric	European	0.2698	0.1343	0.0445	0.1597	0.0327	SNPs from the MHC (chr6 26M~34M) region was removed for this traits
Non-cancer illness code_ self-reported: osteoarthritis	ukbb	European	0.1967	0.0979	0.0445	0.0176	0.0019	SNPs from the MHC (chr6 26M~34M) region was removed for this traits
Arm predicted mass (left)	ukbb	European	0.0845	0.0421	0.0449	0.2539	0.0106	SNPs from the MHC (chr6 26M~34M) region was removed for this traits
Non-cancer illness code_ self-reported: enlarged prostate	ukbb	European	-0.2787	0.1409	0.0479	0.0062	0.0017	SNPs from the MHC (chr6 26M~34M) region was removed for this traits
Medication for cholesterol_ blood pressure or diabetes: None of the above	ukbb	European	-0.1448	0.0735	0.0486	0.0851	0.0061	SNPs from the MHC (chr6 26M~34M) region was removed for this traits
Pain type(s) experienced in last month: Knee pain	ukbb	European	0.1348	0.0689	0.0502	0.0391	0.0025	SNPs from the MHC (chr6 26M~34M) region was removed for this traits
Alcohol usually taken with meals	ukbb	European	-0.1383	0.0707	0.0504	0.1037	0.0057	SNPs from the MHC (chr6 26M~34M) region was removed for this traits
Loud music exposure frequency	ukbb	European	0.2584	0.1326	0.0514	0.0274	0.0057	SNPs from the MHC (chr6 26M~34M) region was removed for this traits
Vascular/heart problems diagnosed by doctor: High blood pressure	ukbb	European	0.0988	0.0511	0.0531	0.1166	0.0059	SNPs from the MHC (chr6 26M~34M) region was removed for this traits
College completion	education	European	-0.1773	0.0924	0.0551	0.0697	0.0072	SNPs from the MHC (chr6 26M~34M) region was removed for this traits
Waist-to-hip ratio	anthropometric	European	0.1211	0.0639	0.0581	0.118	0.0086	SNPs from the MHC (chr6 26M~34M) region was removed for this traits
Trunk predicted mass	ukbb	European	0.0819	0.0433	0.0588	0.271	0.0122	SNPs from the MHC (chr6 26M~34M) region was removed for this traits
Job involves mainly walking or standing	ukbb	European	0.1337	0.0709	0.0593	0.0774	0.005	SNPs from the MHC (chr6 26M~34M) region was removed for this traits
Types of physical activity in last 4 weeks: Strenuous sports	ukbb	European	-0.1452	0.0771	0.0598	0.0226	0.002	SNPs from the MHC (chr6 26M~34M) region was removed for this traits
Reason for glasses/contact lenses: For astigmatism	ukbb	European	-0.2435	0.1295	0.06	0.0092	0.0017	SNPs from the MHC (chr6 26M~34M) region was removed for this traits
PGC cross-disorder analysis	psychiatric	European	0.1403	0.0747	0.0602	0.1739	0.0144	SNPs from the MHC (chr6 26M~34M) region was removed for this traits
Frequency of stair climbing in last 4 weeks	ukbb	European	-0.1621	0.0862	0.0602	0.0333	0.0026	SNPs from the MHC (chr6 26M~34M) region was removed for this traits
Diabetes diagnosed by doctor	ukbb	European	0.1344	0.0716	0.0604	0.0398	0.0029	SNPs from the MHC (chr6 26M~34M) region was removed for this traits
Irritability	ukbb	European	0.1065	0.0568	0.0609	0.0679	0.0045	SNPs from the MHC (chr6 26M~34M) region was removed for this traits
Tinnitus: Yes_ but not now_ but have in the past	ukbb	European	0.2803	0.1505	0.0625	0.0175	0.0054	SNPs from the MHC (chr6 26M~34M) region was removed for this traits
Former alcohol drinker	ukbb	European	0.2469	0.1329	0.0632	0.1218	0.027	SNPs from the MHC (chr6 26M~34M) region was removed for this traits
Waist circumference	anthropometric	European	0.112	0.0604	0.0636	0.122	0.0062	SNPs from the MHC (chr6 26M~34M) region was removed for this traits
Trunk fat-free mass	ukbb	European	0.0805	0.0434	0.0636	0.2726	0.0122	SNPs from the MHC (chr6 26M~34M) region was removed for this traits
Diagnoses - main ICD10: G47 Sleep disorders	ukbb	European	-0.2801	0.151	0.0636	0.0056	0.0017	SNPs from the MHC (chr6 26M~34M) region was removed for this traits
Body mass index (BMI)	ukbb	European	0.0762	0.0411	0.0639	0.2472	0.0093	SNPs from the MHC (chr6 26M~34M) region was removed for this traits
Celiac disease	autoimmune	European	-0.3538	0.1928	0.0664	0.3338	0.0628	SNPs from the MHC (chr6 26M~34M) region was removed for this traits
Leg fat percentage (right)	ukbb	European	0.0872	0.0476	0.067	0.2068	0.0071	SNPs from the MHC (chr6 26M~34M) region was removed for this traits
Eye problems/disorders: Diabetes related eye disease	ukbb	European	0.3267	0.1793	0.0685	0.0157	0.0051	SNPs from the MHC (chr6 26M~34M) region was removed for this traits
Multiple sclerosis	autoimmune	European	-0.7363	0.4043	0.0686	0.0502	0.0326	Caution: using this data may yield results outside bounds due to relative low Z score of the SNP heritability of the trait; SNPs from the MHC (chr6 26M~34M) region was removed for this traits
Medication for cholesterol_ blood pressure_ diabetes_ or take exogenous hormones: Blood pressure medication	ukbb	European	0.1173	0.0646	0.0691	0.1098	0.0075	SNPs from the MHC (chr6 26M~34M) region was removed for this traits
Peak expiratory flow	lung_function	European	-0.0864	0.0475	0.0692	0.1341	0.0086	SNPs from the MHC (chr6 26M~34M) region was removed for this traits
Whole body fat-free mass	ukbb	European	0.076	0.0418	0.0694	0.2761	0.012	SNPs from the MHC (chr6 26M~34M) region was removed for this traits
Illnesses of siblings: Stroke	ukbb	European	0.6345	0.3499	0.0698	0.0029	0.0019	SNPs from the MHC (chr6 26M~34M) region was removed for this traits
Asthma	autoimmune	European	0.2866	0.1586	0.0706	0.1032	0.0314	SNPs from the MHC (chr6 26M~34M) region was removed for this traits
Non-cancer illness code_ self-reported: deep venous thrombosis (dvt)	ukbb	European	0.2023	0.112	0.071	0.0104	0.002	SNPs from the MHC (chr6 26M~34M) region was removed for this traits
Age at Menarche	reproductive	European	-0.1079	0.0598	0.0714	0.1957	0.0118	SNPs from the MHC (chr6 26M~34M) region was removed for this traits
Years of schooling 2013	education	European	-0.1631	0.0905	0.0716	0.0807	0.0078	SNPs from the MHC (chr6 26M~34M) region was removed for this traits
Diagnoses - main ICD10: K21 Gastro-oesophageal reflux disease	ukbb	European	0.259	0.144	0.0721	0.0066	0.0017	SNPs from the MHC (chr6 26M~34M) region was removed for this traits
Frequency of heavy DIY in last 4 weeks	ukbb	European	-0.2533	0.1419	0.0743	0.0176	0.004	SNPs from the MHC (chr6 26M~34M) region was removed for this traits
Pain type(s) experienced in last month: Pain all over the body	ukbb	European	0.1994	0.1119	0.0748	0.0109	0.0018	SNPs from the MHC (chr6 26M~34M) region was removed for this traits
Basal metabolic rate	ukbb	European	0.0732	0.0412	0.0754	0.2728	0.0114	SNPs from the MHC (chr6 26M~34M) region was removed for this traits
Medication for pain relief_ constipation_ heartburn: Omeprazole (e.g. Zanprol)	ukbb	European	0.1708	0.0963	0.0761	0.0183	0.002	SNPs from the MHC (chr6 26M~34M) region was removed for this traits
Depressive symptoms	psychiatric	European	0.1592	0.0899	0.0765	0.0431	0.0044	SNPs from the MHC (chr6 26M~34M) region was removed for this traits
Extreme bmi	anthropometric	European	0.1804	0.1022	0.0775	0.6639	0.067	SNPs from the MHC (chr6 26M~34M) region was removed for this traits
Cancer diagnosed by doctor	ukbb	European	0.2685	0.1521	0.0776	0.0063	0.0017	SNPs from the MHC (chr6 26M~34M) region was removed for this traits
Blood clot_ DVT_ bronchitis_ emphysema_ asthma_ rhinitis_ eczema_ allergy diagnosed by doctor: Emphysema/chronic bronchitis	ukbb	European	0.2003	0.1135	0.0776	0.0122	0.0019	SNPs from the MHC (chr6 26M~34M) region was removed for this traits
Whole body water mass	ukbb	European	0.0736	0.0418	0.0784	0.2763	0.012	SNPs from the MHC (chr6 26M~34M) region was removed for this traits
Phospholipids in medium HDL	metabolites	European	-0.3491	0.1984	0.0784	0.0692	0.0292	SNPs from the MHC (chr6 26M~34M) region was removed for this traits
Pain type(s) experienced in last month: None of the above	ukbb	European	-0.1113	0.0634	0.0791	0.0522	0.003	SNPs from the MHC (chr6 26M~34M) region was removed for this traits
Mouth/teeth dental problems: Dentures	ukbb	European	0.1184	0.0675	0.0792	0.0472	0.0029	SNPs from the MHC (chr6 26M~34M) region was removed for this traits
Leg fat percentage (left)	ukbb	European	0.0831	0.0474	0.0793	0.2056	0.007	SNPs from the MHC (chr6 26M~34M) region was removed for this traits
Qualifications: College or University degree	ukbb	European	-0.0763	0.0437	0.0808	0.1657	0.006	SNPs from the MHC (chr6 26M~34M) region was removed for this traits
Concentration of medium HDL particles	metabolites	European	-0.413	0.2366	0.0808	0.0619	0.0343	Caution: using this data may yield results outside bounds due to relative low Z score of the SNP heritability of the trait; SNPs from the MHC (chr6 26M~34M) region was removed for this traits
Bilateral oophorectomy (both ovaries removed)	ukbb	European	0.1864	0.1068	0.0809	0.0204	0.0037	SNPs from the MHC (chr6 26M~34M) region was removed for this traits
Chest pain or discomfort	ukbb	European	0.1354	0.0778	0.0819	0.0339	0.0028	SNPs from the MHC (chr6 26M~34M) region was removed for this traits
Vascular/heart problems diagnosed by doctor: None of the above	ukbb	European	-0.0921	0.053	0.0826	0.1142	0.0056	SNPs from the MHC (chr6 26M~34M) region was removed for this traits
Forced Vital capacity(FVC)	lung_function	European	-0.1168	0.0678	0.0848	0.2489	0.0159	SNPs from the MHC (chr6 26M~34M) region was removed for this traits
Total lipids in medium HDL	metabolites	European	-0.4181	0.2448	0.0876	0.0576	0.0346	Caution: using this data may yield results outside bounds due to relative low Z score of the SNP heritability of the trait; SNPs from the MHC (chr6 26M~34M) region was removed for this traits
Age completed full time education	ukbb	European	-0.0988	0.0579	0.0881	0.0809	0.0047	SNPs from the MHC (chr6 26M~34M) region was removed for this traits
Waist circumference	ukbb	European	0.07	0.0411	0.0884	0.2003	0.0077	SNPs from the MHC (chr6 26M~34M) region was removed for this traits
Free cholesterol in medium HDL	metabolites	European	-0.3064	0.1805	0.0895	0.0712	0.0307	SNPs from the MHC (chr6 26M~34M) region was removed for this traits
Non-cancer illness code_ self-reported: hypertension	ukbb	European	0.0857	0.0505	0.0896	0.1149	0.0058	SNPs from the MHC (chr6 26M~34M) region was removed for this traits
Number of self-reported cancers	ukbb	European	0.2435	0.1436	0.09	0.0066	0.0018	SNPs from the MHC (chr6 26M~34M) region was removed for this traits
Diagnoses - main ICD10: N20 Calculus of kidney and ureter	ukbb	European	0.1869	0.1103	0.0902	0.0093	0.0019	SNPs from the MHC (chr6 26M~34M) region was removed for this traits
Nap during day	ukbb	European	0.0984	0.0581	0.0904	0.0776	0.0039	SNPs from the MHC (chr6 26M~34M) region was removed for this traits
Diagnoses - main ICD10: R69 Unknown and unspecified causes of morbidity	ukbb	European	0.276	0.1632	0.0909	0.005	0.0017	SNPs from the MHC (chr6 26M~34M) region was removed for this traits
Whole body fat mass	ukbb	European	0.0699	0.0415	0.0922	0.231	0.0085	SNPs from the MHC (chr6 26M~34M) region was removed for this traits
Potassium in urine	ukbb	European	0.1155	0.0688	0.0933	0.043	0.0027	SNPs from the MHC (chr6 26M~34M) region was removed for this traits
Peak expiratory flow	lung_function	European	-0.0801	0.0478	0.0934	0.1283	0.0082	SNPs from the MHC (chr6 26M~34M) region was removed for this traits
Non-cancer illness code_ self-reported: back problem	ukbb	European	0.3263	0.1946	0.0936	0.0047	0.0017	SNPs from the MHC (chr6 26M~34M) region was removed for this traits
Blood clot_ DVT_ bronchitis_ emphysema_ asthma_ rhinitis_ eczema_ allergy diagnosed by doctor: Blood clot in the leg (DVT)	ukbb	European	0.193	0.1151	0.0936	0.0097	0.002	SNPs from the MHC (chr6 26M~34M) region was removed for this traits
No-wear time bias adjusted acceleration standard deviation	ukbb	European	-0.1535	0.0918	0.0942	0.0821	0.0083	SNPs from the MHC (chr6 26M~34M) region was removed for this traits
Mouth/teeth dental problems: None of the above	ukbb	European	-0.1268	0.0762	0.096	0.0343	0.0022	SNPs from the MHC (chr6 26M~34M) region was removed for this traits
Diagnoses - main ICD10: I80 Phlebitis and thrombophlebitis	ukbb	European	0.2437	0.1464	0.0961	0.0081	0.0019	SNPs from the MHC (chr6 26M~34M) region was removed for this traits
Number of treatments/medications taken	ukbb	European	0.0989	0.0595	0.0966	0.0612	0.003	SNPs from the MHC (chr6 26M~34M) region was removed for this traits
Alcohol drinker status: Previous	ukbb	European	0.1866	0.1125	0.0971	0.013	0.002	SNPs from the MHC (chr6 26M~34M) region was removed for this traits
Neuroticism score	ukbb	European	0.0814	0.0491	0.0976	0.1185	0.0063	SNPs from the MHC (chr6 26M~34M) region was removed for this traits
Frequency of tenseness / restlessness in last 2 weeks	ukbb	European	0.1163	0.0703	0.0984	0.043	0.0029	SNPs from the MHC (chr6 26M~34M) region was removed for this traits
Weight	ukbb	European	0.0652	0.0396	0.0996	0.2587	0.01	SNPs from the MHC (chr6 26M~34M) region was removed for this traits
Duration of heavy DIY	ukbb	European	0.1923	0.117	0.1002	0.0293	0.0044	SNPs from the MHC (chr6 26M~34M) region was removed for this traits
Illnesses of father: Lung cancer	ukbb	European	0.1703	0.1043	0.1025	0.0144	0.0023	SNPs from the MHC (chr6 26M~34M) region was removed for this traits
Mouth/teeth dental problems: Loose teeth	ukbb	European	0.1686	0.1036	0.1035	0.0133	0.0018	SNPs from the MHC (chr6 26M~34M) region was removed for this traits
Duration of strenuous sports	ukbb	European	0.2982	0.1844	0.1059	0.044	0.0169	SNPs from the MHC (chr6 26M~34M) region was removed for this traits
Mean time to correctly identify matches	ukbb	European	0.0973	0.0602	0.1061	0.0713	0.0033	SNPs from the MHC (chr6 26M~34M) region was removed for this traits
Forced vital capacity	lung_function	European	-0.0742	0.0462	0.1084	0.1543	0.0058	SNPs from the MHC (chr6 26M~34M) region was removed for this traits
Vascular/heart problems diagnosed by doctor: Angina	ukbb	European	0.1703	0.1062	0.1089	0.022	0.0021	SNPs from the MHC (chr6 26M~34M) region was removed for this traits
Mean diameter for LDL particles	metabolites	European	-0.37	0.231	0.1092	0.0555	0.0295	Caution: using this data may yield results outside bounds due to relative low Z score of the SNP heritability of the trait; SNPs from the MHC (chr6 26M~34M) region was removed for this traits
Diagnoses - main ICD10: K44 Diaphragmatic hernia	ukbb	European	0.2262	0.1412	0.1093	0.0055	0.0017	SNPs from the MHC (chr6 26M~34M) region was removed for this traits
Years of schooling 2016	education	European	-0.0828	0.0517	0.1093	0.1249	0.005	SNPs from the MHC (chr6 26M~34M) region was removed for this traits
Diagnoses - main ICD10: M72 Fibroblastic disorders	ukbb	European	0.214	0.1339	0.11	0.0109	0.0032	SNPs from the MHC (chr6 26M~34M) region was removed for this traits
Types of physical activity in last 4 weeks: Walking for pleasure (not as a means of transport)	ukbb	European	-0.1067	0.0672	0.1126	0.0369	0.0025	SNPs from the MHC (chr6 26M~34M) region was removed for this traits
Past tobacco smoking	ukbb	European	-0.0906	0.0575	0.1152	0.0882	0.0045	SNPs from the MHC (chr6 26M~34M) region was removed for this traits
Length of working week for main job	ukbb	European	0.1718	0.1091	0.1155	0.0209	0.0033	SNPs from the MHC (chr6 26M~34M) region was removed for this traits
Current employment status: Unable to work because of sickness or disability	ukbb	European	0.1223	0.0779	0.1166	0.0237	0.0022	SNPs from the MHC (chr6 26M~34M) region was removed for this traits
Forced vital capacity	lung_function	European	-0.1261	0.0808	0.1185	0.1106	0.0109	SNPs from the MHC (chr6 26M~34M) region was removed for this traits
Illnesses of father: High blood pressure	ukbb	European	0.1666	0.1072	0.1201	0.0167	0.0022	SNPs from the MHC (chr6 26M~34M) region was removed for this traits
Hip circumference	anthropometric	European	0.1009	0.0649	0.1201	0.1213	0.0061	SNPs from the MHC (chr6 26M~34M) region was removed for this traits
Forced vital capacity	lung_function	European	-0.0747	0.0481	0.1201	0.1664	0.0064	SNPs from the MHC (chr6 26M~34M) region was removed for this traits
Diagnoses - main ICD10: D12 Benign neoplasm of colon_ rectum_ anus and anal canal	ukbb	European	-0.1746	0.1124	0.1205	0.0096	0.0018	SNPs from the MHC (chr6 26M~34M) region was removed for this traits
Diagnoses - main ICD10: F31 Bipolar affective disorder	ukbb	European	-0.2446	0.1575	0.1205	0.0048	0.0017	SNPs from the MHC (chr6 26M~34M) region was removed for this traits
Exposure to tobacco smoke outside home	ukbb	European	0.1304	0.084	0.1206	0.0308	0.003	SNPs from the MHC (chr6 26M~34M) region was removed for this traits
Fractured bone site(s): Wrist	ukbb	European	-0.2429	0.1566	0.1209	0.0055	0.0017	SNPs from the MHC (chr6 26M~34M) region was removed for this traits
Job involves heavy manual or physical work	ukbb	European	0.1046	0.0675	0.1211	0.0815	0.0049	SNPs from the MHC (chr6 26M~34M) region was removed for this traits
Non-cancer illness code_ self-reported: psoriasis	ukbb	European	-0.2755	0.1787	0.1232	0.0047	0.002	SNPs from the MHC (chr6 26M~34M) region was removed for this traits
Financial situation satisfaction	ukbb	European	0.1398	0.0917	0.1273	0.0589	0.0067	SNPs from the MHC (chr6 26M~34M) region was removed for this traits
Total cholesterol in medium HDL	metabolites	European	-0.3082	0.2028	0.1286	0.0604	0.032	Caution: using this data may yield results outside bounds due to relative low Z score of the SNP heritability of the trait; SNPs from the MHC (chr6 26M~34M) region was removed for this traits
Usual walking pace	ukbb	European	-0.09	0.0594	0.1299	0.0779	0.0035	SNPs from the MHC (chr6 26M~34M) region was removed for this traits
Types of physical activity in last 4 weeks: None of the above	ukbb	European	0.1254	0.083	0.1309	0.0237	0.0021	SNPs from the MHC (chr6 26M~34M) region was removed for this traits
Leg fat-free mass (left)	ukbb	European	0.0613	0.0406	0.1315	0.258	0.011	SNPs from the MHC (chr6 26M~34M) region was removed for this traits
Diagnoses - main ICD10: R07 Pain in throat and chest	ukbb	European	0.1551	0.1029	0.1316	0.0178	0.002	SNPs from the MHC (chr6 26M~34M) region was removed for this traits
Non-cancer illness code_ self-reported: emphysema/chronic bronchitis	ukbb	European	0.1753	0.1165	0.1322	0.0101	0.0019	SNPs from the MHC (chr6 26M~34M) region was removed for this traits
Non-cancer illness code_ self-reported: iron deficiency anaemia	ukbb	European	-0.2572	0.1708	0.1322	0.0047	0.0017	SNPs from the MHC (chr6 26M~34M) region was removed for this traits
Forced expiratory volume in 1 second (FEV1)	lung_function	European	-0.1006	0.0668	0.1323	0.2484	0.0179	SNPs from the MHC (chr6 26M~34M) region was removed for this traits
Types of physical activity in last 4 weeks: Heavy DIY (eg: weeding_ lawn mowing_ carpentry_ digging)	ukbb	European	-0.1055	0.0704	0.1338	0.0333	0.0024	SNPs from the MHC (chr6 26M~34M) region was removed for this traits
Cholesterol esters in medium HDL	metabolites	European	-0.3912	0.2617	0.1349	0.0495	0.0357	Caution: using this data may yield results outside bounds due to relative low Z score of the SNP heritability of the trait; SNPs from the MHC (chr6 26M~34M) region was removed for this traits
Non-cancer illness code_ self-reported: angina	ukbb	European	0.1534	0.1028	0.1356	0.0225	0.0021	SNPs from the MHC (chr6 26M~34M) region was removed for this traits
Leg predicted mass (left)	ukbb	European	0.0602	0.0404	0.136	0.2577	0.011	SNPs from the MHC (chr6 26M~34M) region was removed for this traits
Townsend deprivation index at recruitment	ukbb	European	0.1186	0.0798	0.137	0.0339	0.0026	SNPs from the MHC (chr6 26M~34M) region was removed for this traits
Qualifications: Other professional qualifications eg: nursing_ teaching	ukbb	European	-0.0894	0.0606	0.1398	0.046	0.0028	SNPs from the MHC (chr6 26M~34M) region was removed for this traits
Arm fat mass (right)	ukbb	European	0.0596	0.0406	0.142	0.2299	0.0087	SNPs from the MHC (chr6 26M~34M) region was removed for this traits
Morning/evening person (chronotype)	ukbb	European	0.0715	0.0487	0.1422	0.1136	0.0046	SNPs from the MHC (chr6 26M~34M) region was removed for this traits
Non-cancer illness code_ self-reported: gastro-oesophageal reflux (gord) / gastric reflux	ukbb	European	0.152	0.1039	0.1435	0.0129	0.0022	SNPs from the MHC (chr6 26M~34M) region was removed for this traits
Age at first live birth	ukbb	European	-0.0899	0.0616	0.1443	0.1683	0.0088	SNPs from the MHC (chr6 26M~34M) region was removed for this traits
Fluid intelligence score	ukbb	European	-0.0824	0.0565	0.1444	0.2337	0.0115	SNPs from the MHC (chr6 26M~34M) region was removed for this traits
Trunk fat mass	ukbb	European	0.0605	0.0416	0.1459	0.2264	0.0083	SNPs from the MHC (chr6 26M~34M) region was removed for this traits
Diagnoses - main ICD10: I10 Essential (primary) hypertension	ukbb	European	0.2662	0.1833	0.1464	0.0045	0.0018	SNPs from the MHC (chr6 26M~34M) region was removed for this traits
Leptin_adjBMI	hormone	European	-0.1559	0.1077	0.1477	0.1081	0.0206	SNPs from the MHC (chr6 26M~34M) region was removed for this traits
Other eye problems	ukbb	European	0.1943	0.1357	0.1521	0.0092	0.0019	SNPs from the MHC (chr6 26M~34M) region was removed for this traits
Illnesses of mother: Chronic bronchitis/emphysema	ukbb	European	0.1614	0.1131	0.1536	0.0127	0.0022	SNPs from the MHC (chr6 26M~34M) region was removed for this traits
Pack years adult smoking as proportion of life span exposed to smoking PREVIEW ONLY	ukbb	European	0.1007	0.0706	0.1538	0.1255	0.012	SNPs from the MHC (chr6 26M~34M) region was removed for this traits
Diagnoses - main ICD10: E04 Other non-toxic goitre	ukbb	European	-0.2068	0.1452	0.1542	0.0056	0.0019	SNPs from the MHC (chr6 26M~34M) region was removed for this traits
Forced expiratory volume in 1 second	lung_function	European	-0.1062	0.0749	0.1565	0.1232	0.0112	SNPs from the MHC (chr6 26M~34M) region was removed for this traits
Ever had stillbirth_ spontaneous miscarriage or termination	ukbb	European	0.1658	0.1172	0.1573	0.0227	0.0038	SNPs from the MHC (chr6 26M~34M) region was removed for this traits
Duration of fitness test	ukbb	European	-0.2997	0.2124	0.1583	0.0228	0.0106	SNPs from the MHC (chr6 26M~34M) region was removed for this traits
Diagnoses - main ICD10: K22 Other diseases of oesophagus	ukbb	European	0.3054	0.2165	0.1584	0.0032	0.0017	SNPs from the MHC (chr6 26M~34M) region was removed for this traits
Lumbar spine bone mineral density	bone	Mixed	0.1135	0.0807	0.1595	0.2331	0.0264	Caution: using these data may yield less robust results due to minor departure of the LD structure; SNPs from the MHC (chr6 26M-34M) region were removed for this trait
Worry too long after embarrassment	ukbb	European	0.0756	0.0538	0.1595	0.0655	0.0039	SNPs from the MHC (chr6 26M~34M) region was removed for this traits
Medication for cholesterol_ blood pressure_ diabetes_ or take exogenous hormones: None of the above	ukbb	European	-0.1131	0.0807	0.1611	0.0658	0.0052	SNPs from the MHC (chr6 26M~34M) region was removed for this traits
Illnesses of mother: None of the above (group 1)	ukbb	European	-0.1441	0.1029	0.1615	0.0166	0.0022	SNPs from the MHC (chr6 26M~34M) region was removed for this traits
Diastolic blood pressure_ automated reading	ukbb	European	0.0622	0.0445	0.1628	0.1358	0.0064	SNPs from the MHC (chr6 26M~34M) region was removed for this traits
Frequency of depressed mood in last 2 weeks	ukbb	European	0.0949	0.0681	0.1633	0.042	0.003	SNPs from the MHC (chr6 26M~34M) region was removed for this traits
Back pain for 3+ months	ukbb	European	0.1686	0.121	0.1634	0.0379	0.0066	SNPs from the MHC (chr6 26M~34M) region was removed for this traits
Neuroticism	personality	European	0.1787	0.1284	0.1638	0.0151	0.0043	SNPs from the MHC (chr6 26M~34M) region was removed for this traits
Excessive daytime sleepiness	sleeping	European	0.1292	0.0929	0.1643	0.0484	0.0057	SNPs from the MHC (chr6 26M~34M) region was removed for this traits
Illnesses of siblings: None of the above (group 2)	ukbb	European	-0.2458	0.1773	0.1658	0.0063	0.0024	SNPs from the MHC (chr6 26M~34M) region was removed for this traits
Smoking Cessation	smoking_behaviour	European	0.4735	0.3428	0.1673	0.0093	0.0035	Caution: using this data may yield results outside bounds due to relative low Z score of the SNP heritability of the trait; SNPs from the MHC (chr6 26M~34M) region was removed for this traits
Type of tobacco previously smoked: Cigars or pipes	ukbb	European	0.2395	0.1735	0.1674	0.0176	0.0066	SNPs from the MHC (chr6 26M~34M) region was removed for this traits
Illnesses of father: Chronic bronchitis/emphysema	ukbb	European	-0.1453	0.1059	0.17	0.0142	0.0023	SNPs from the MHC (chr6 26M~34M) region was removed for this traits
Transport type for commuting to job workplace: Walk	ukbb	European	-0.1844	0.1345	0.1705	0.0139	0.0035	SNPs from the MHC (chr6 26M~34M) region was removed for this traits
Mean Pallidum	brain_volume	European	-0.1628	0.1191	0.1716	0.2224	0.0505	SNPs from the MHC (chr6 26M~34M) region was removed for this traits
Non-cancer illness code_ self-reported: sleep apnoea	ukbb	European	-0.3022	0.2214	0.1721	0.0032	0.0016	SNPs from the MHC (chr6 26M~34M) region was removed for this traits
Neo-openness to experience	personality	European	0.2372	0.1741	0.1731	0.118	0.0314	SNPs from the MHC (chr6 26M~34M) region was removed for this traits
Pain type(s) experienced in last month: Hip pain	ukbb	European	0.1133	0.0832	0.1732	0.022	0.0023	SNPs from the MHC (chr6 26M~34M) region was removed for this traits
Neo-conscientiousness	personality	European	-0.3071	0.2258	0.1738	0.0619	0.038	Caution: using this data may yield results outside bounds due to relative low Z score of the SNP heritability of the trait; SNPs from the MHC (chr6 26M~34M) region was removed for this traits
Diagnoses - main ICD10: K51 Ulcerative colitis	ukbb	European	-0.2445	0.1808	0.1762	0.0041	0.0018	SNPs from the MHC (chr6 26M~34M) region was removed for this traits
Types of transport used (excluding work): Public transport	ukbb	European	0.1084	0.0801	0.1763	0.0221	0.0021	SNPs from the MHC (chr6 26M~34M) region was removed for this traits
Pulse wave peak to peak time	ukbb	European	-0.1584	0.1177	0.1786	0.036	0.0058	SNPs from the MHC (chr6 26M~34M) region was removed for this traits
Diagnoses - main ICD10: N81 Female genital prolapse	ukbb	European	0.2104	0.1567	0.1794	0.0073	0.0018	SNPs from the MHC (chr6 26M~34M) region was removed for this traits
Non-cancer illness code_ self-reported: pneumothorax	ukbb	European	0.2152	0.1607	0.1805	0.0043	0.0017	SNPs from the MHC (chr6 26M~34M) region was removed for this traits
Vitamin and mineral supplements: Vitamin A	ukbb	European	-0.311	0.2325	0.1811	0.0031	0.0018	SNPs from the MHC (chr6 26M~34M) region was removed for this traits
Snoring	ukbb	European	-0.0851	0.0639	0.1828	0.0552	0.0031	SNPs from the MHC (chr6 26M~34M) region was removed for this traits
Number of cigarettes currently smoked daily (current cigarette smokers)	ukbb	European	0.184	0.1383	0.1833	0.1077	0.0312	SNPs from the MHC (chr6 26M~34M) region was removed for this traits
Types of transport used (excluding work): Walk	ukbb	European	-0.1054	0.0796	0.1851	0.0333	0.0025	SNPs from the MHC (chr6 26M~34M) region was removed for this traits
Age of first birth	reproductive	European	-0.0866	0.0655	0.1859	0.0637	0.0038	SNPs from the MHC (chr6 26M~34M) region was removed for this traits
Difficulty not smoking for 1 day	ukbb	European	-0.1744	0.1319	0.1861	0.1236	0.0289	SNPs from the MHC (chr6 26M~34M) region was removed for this traits
Chest pain or discomfort walking normally	ukbb	European	0.1497	0.1133	0.1864	0.0727	0.0114	SNPs from the MHC (chr6 26M~34M) region was removed for this traits
Pain type(s) experienced in last month: Back pain	ukbb	European	0.0866	0.066	0.1895	0.0385	0.0025	SNPs from the MHC (chr6 26M~34M) region was removed for this traits
Age when periods started (menarche)	ukbb	European	-0.0655	0.05	0.1905	0.2042	0.0124	SNPs from the MHC (chr6 26M~34M) region was removed for this traits
Leg fat-free mass (right)	ukbb	European	0.0535	0.0409	0.1915	0.2544	0.011	SNPs from the MHC (chr6 26M~34M) region was removed for this traits
Seen doctor (GP) for nerves_ anxiety_ tension or depression	ukbb	European	0.0746	0.0572	0.1917	0.061	0.0032	SNPs from the MHC (chr6 26M~34M) region was removed for this traits
Arm fat mass (left)	ukbb	European	0.0528	0.0406	0.1934	0.2301	0.0086	SNPs from the MHC (chr6 26M~34M) region was removed for this traits
Phospholipids in IDL	metabolites	European	-0.324	0.2494	0.1939	0.0532	0.0455	SNPs from the MHC (chr6 26M~34M) region was removed for this traits
Smoking status: Previous	ukbb	European	0.0837	0.0647	0.1956	0.0494	0.0032	SNPs from the MHC (chr6 26M~34M) region was removed for this traits
Leg predicted mass (right)	ukbb	European	0.0528	0.0408	0.1958	0.2541	0.011	SNPs from the MHC (chr6 26M~34M) region was removed for this traits
Eye problems/disorders: Injury or trauma resulting in loss of vision	ukbb	European	0.3962	0.3073	0.1972	0.0065	0.0055	SNPs from the MHC (chr6 26M~34M) region was removed for this traits
Pulse wave reflection index	ukbb	European	0.1319	0.1028	0.1994	0.0497	0.0068	SNPs from the MHC (chr6 26M~34M) region was removed for this traits
Glycoprotein acetyls; mainly a1-acid glycoprotein	metabolites	European	-0.2044	0.1595	0.2001	0.1106	0.0322	SNPs from the MHC (chr6 26M~34M) region was removed for this traits
Phospholipids in very small VLDL	metabolites	European	-0.2626	0.2053	0.2008	0.0808	0.0411	SNPs from the MHC (chr6 26M~34M) region was removed for this traits
Mood swings	ukbb	European	0.0723	0.0566	0.2013	0.0697	0.0038	SNPs from the MHC (chr6 26M~34M) region was removed for this traits
Cancer code_ self-reported: squamous cell carcinoma	ukbb	European	-0.2357	0.1845	0.2013	0.0032	0.0016	SNPs from the MHC (chr6 26M~34M) region was removed for this traits
Free cholesterol in IDL	metabolites	European	-0.2905	0.2275	0.2017	0.059	0.0462	SNPs from the MHC (chr6 26M~34M) region was removed for this traits
Diagnoses - main ICD10: R31 Unspecified haematuria	ukbb	European	-0.2376	0.1861	0.2018	0.0042	0.0018	SNPs from the MHC (chr6 26M~34M) region was removed for this traits
Mono-unsaturated fatty acids	metabolites	European	-0.2202	0.1727	0.2022	0.1292	0.0493	Caution: using this data may yield results outside bounds due to relative low Z score of the SNP heritability of the trait; SNPs from the MHC (chr6 26M~34M) region was removed for this traits
Other serious medical condition/disability diagnosed by doctor	ukbb	European	0.0946	0.0742	0.2025	0.0235	0.0023	SNPs from the MHC (chr6 26M~34M) region was removed for this traits
Tense / highly strung	ukbb	European	0.0827	0.0649	0.2028	0.0576	0.0034	SNPs from the MHC (chr6 26M~34M) region was removed for this traits
Diagnoses - main ICD10: L03 Cellulitis	ukbb	European	0.2699	0.2122	0.2034	0.0033	0.0019	SNPs from the MHC (chr6 26M~34M) region was removed for this traits
Difference in height between childhood and adulthood; age 8	anthropometric	European	0.1731	0.138	0.2099	0.299	0.0605	SNPs from the MHC (chr6 26M~34M) region was removed for this traits
Ratio of bisallylic groups to double bonds	metabolites	European	0.1635	0.1306	0.2105	0.2226	0.0461	Caution: using this data may yield results outside bounds due to relative low Z score of the SNP heritability of the trait; SNPs from the MHC (chr6 26M~34M) region was removed for this traits
Pulse wave Arterial Stiffness index	ukbb	European	0.159	0.1271	0.2108	0.0335	0.0059	SNPs from the MHC (chr6 26M~34M) region was removed for this traits
Average weekly spirits intake	ukbb	European	0.1023	0.0817	0.2108	0.0296	0.0032	SNPs from the MHC (chr6 26M~34M) region was removed for this traits
Most recent bowel cancer screening	ukbb	European	-0.3516	0.2809	0.2108	0.0104	0.0068	SNPs from the MHC (chr6 26M~34M) region was removed for this traits
Why stopped smoking: None of the above	ukbb	European	0.1558	0.1254	0.214	0.0378	0.007	SNPs from the MHC (chr6 26M~34M) region was removed for this traits
Transport type for commuting to job workplace: Car/motor vehicle	ukbb	European	0.1343	0.1082	0.2148	0.0259	0.0036	SNPs from the MHC (chr6 26M~34M) region was removed for this traits
Reason for glasses/contact lenses: For short-sightedness_ i.e. only or mainly for distance viewing such as driving_ cinema etc (called myopia)	ukbb	European	-0.1036	0.0838	0.2161	0.0226	0.0024	SNPs from the MHC (chr6 26M~34M) region was removed for this traits
Diagnoses - main ICD10: K52 Other non-infective gastro-enteritis and colitis	ukbb	European	0.1563	0.1269	0.2182	0.007	0.0017	SNPs from the MHC (chr6 26M~34M) region was removed for this traits
Number of unsuccessful stop-smoking attempts	ukbb	European	-0.14	0.1155	0.2254	0.0493	0.0085	SNPs from the MHC (chr6 26M~34M) region was removed for this traits
Acetoacetate	metabolites	European	0.2135	0.1762	0.2257	0.0629	0.0324	Caution: using this data may yield results outside bounds due to relative low Z score of the SNP heritability of the trait; SNPs from the MHC (chr6 26M~34M) region was removed for this traits
Body fat percentage	ukbb	European	0.0543	0.0449	0.2258	0.2133	0.0075	SNPs from the MHC (chr6 26M~34M) region was removed for this traits
Former vs Current smoker	smoking_behaviour	European	-0.1787	0.1477	0.2263	0.0587	0.0131	SNPs from the MHC (chr6 26M~34M) region was removed for this traits
Medication for pain relief_ constipation_ heartburn: None of the above	ukbb	European	-0.0806	0.0667	0.2272	0.0529	0.003	SNPs from the MHC (chr6 26M~34M) region was removed for this traits
Concentration of IDL particles	metabolites	European	-0.2803	0.2336	0.2302	0.0627	0.0475	SNPs from the MHC (chr6 26M~34M) region was removed for this traits
Non-cancer illness code_ self-reported: muscle or soft tissue injuries	ukbb	European	0.3262	0.2728	0.2318	0.0024	0.0018	SNPs from the MHC (chr6 26M~34M) region was removed for this traits
Types of physical activity in last 4 weeks: Light DIY (eg: pruning_ watering the lawn)	ukbb	European	-0.0889	0.0744	0.2321	0.0363	0.0024	SNPs from the MHC (chr6 26M~34M) region was removed for this traits
Sleep duration	ukbb	European	0.0693	0.058	0.2326	0.0728	0.0037	SNPs from the MHC (chr6 26M~34M) region was removed for this traits
Ever had hysterectomy (womb removed)	ukbb	European	0.1426	0.1199	0.2344	0.0212	0.0038	SNPs from the MHC (chr6 26M~34M) region was removed for this traits
Phospholipids in chylomicrons and largest VLDL particles	metabolites	European	-0.181	0.1522	0.2344	0.0815	0.0292	SNPs from the MHC (chr6 26M~34M) region was removed for this traits
Duration of moderate activity	ukbb	European	0.0947	0.0797	0.2349	0.0303	0.0027	SNPs from the MHC (chr6 26M~34M) region was removed for this traits
Neuroticism	personality	European	0.0711	0.0601	0.2369	0.0901	0.0076	SNPs from the MHC (chr6 26M~34M) region was removed for this traits
Smoking/smokers in household	ukbb	European	0.1473	0.1246	0.2374	0.0088	0.0019	SNPs from the MHC (chr6 26M~34M) region was removed for this traits
Total lipids in IDL	metabolites	European	-0.284	0.2407	0.2382	0.0605	0.0492	SNPs from the MHC (chr6 26M~34M) region was removed for this traits
Had other major operations	ukbb	European	-0.1108	0.094	0.2388	0.0291	0.0037	SNPs from the MHC (chr6 26M~34M) region was removed for this traits
Urate	other	European	0.0792	0.0677	0.2422	0.1722	0.0468	SNPs from the MHC (chr6 26M~34M) region was removed for this traits
Coronary artery disease	cardiometabolic	Mixed	0.0795	0.0682	0.2438	0.0817	0.0059	Caution: using this data may yield less robust results due to minor departure of the LD structure; SNPs from the MHC (chr6 26M~34M) region was removed for this traits
Forced expiratory volume in 1 second	lung_function	European	-0.0517	0.0444	0.2445	0.1571	0.0063	SNPs from the MHC (chr6 26M~34M) region was removed for this traits
Diagnoses - main ICD10: M24 Other specific joint derangements	ukbb	European	0.1619	0.1401	0.2476	0.0053	0.0017	SNPs from the MHC (chr6 26M~34M) region was removed for this traits
Albumin	metabolites	European	-0.4187	0.3623	0.2478	0.0295	0.0308	Caution: using this data may yield results outside bounds due to relative low Z score of the SNP heritability of the trait; SNPs from the MHC (chr6 26M~34M) region was removed for this traits
Mean Thalamus	brain_volume	European	-0.1803	0.1564	0.2489	0.1483	0.0453	SNPs from the MHC (chr6 26M~34M) region was removed for this traits
Happiness	ukbb	European	0.1027	0.0894	0.2505	0.065	0.0064	SNPs from the MHC (chr6 26M~34M) region was removed for this traits
Diagnoses - main ICD10: I84 Haemorrhoids	ukbb	European	0.1481	0.1291	0.2513	0.0092	0.0021	SNPs from the MHC (chr6 26M~34M) region was removed for this traits
Diagnoses - main ICD10: O75 Other complications of labour and delivery_ not elsewhere classified	ukbb	European	-0.3277	0.2876	0.2547	0.0018	0.0014	SNPs from the MHC (chr6 26M~34M) region was removed for this traits
Illnesses of father: None of the above (group 1)	ukbb	European	-0.123	0.1087	0.2578	0.0138	0.0023	SNPs from the MHC (chr6 26M~34M) region was removed for this traits
Height; Females at age 10 and males at age 12	anthropometric	European	-0.1115	0.0986	0.2584	0.4259	0.0509	SNPs from the MHC (chr6 26M~34M) region was removed for this traits
Offspring birth weight	anthropometric	European	0.092	0.0817	0.2599	0.0295	0.003	SNPs from the MHC (chr6 26M~34M) region was removed for this traits
Illnesses of father: Heart disease	ukbb	European	0.0866	0.077	0.2607	0.0315	0.0027	SNPs from the MHC (chr6 26M~34M) region was removed for this traits
Duration of walks	ukbb	European	0.0833	0.0742	0.2618	0.044	0.0031	SNPs from the MHC (chr6 26M~34M) region was removed for this traits
Total cholesterol in IDL	metabolites	European	-0.2759	0.2467	0.2634	0.0582	0.0514	SNPs from the MHC (chr6 26M~34M) region was removed for this traits
Medication for cholesterol_ blood pressure or diabetes: Blood pressure medication	ukbb	European	0.0719	0.0644	0.2637	0.1017	0.007	SNPs from the MHC (chr6 26M~34M) region was removed for this traits
Systemic lupus erythematosus	autoimmune	European	0.118	0.1062	0.2664	0.2967	0.0646	SNPs from the MHC (chr6 26M~34M) region was removed for this traits
Extreme height	anthropometric	European	-0.0906	0.0817	0.2676	1.1353	0.1048	SNPs from the MHC (chr6 26M~34M) region was removed for this traits
Getting up in morning	ukbb	European	-0.0615	0.0555	0.268	0.0672	0.0037	SNPs from the MHC (chr6 26M~34M) region was removed for this traits
Fractured bone site(s): Ankle	ukbb	European	-0.1741	0.1574	0.2686	0.0059	0.0017	SNPs from the MHC (chr6 26M~34M) region was removed for this traits
Falls in the last year	ukbb	European	0.0804	0.073	0.2708	0.0324	0.0024	SNPs from the MHC (chr6 26M~34M) region was removed for this traits
Total lipids in small HDL	metabolites	European	-0.2707	0.2473	0.2737	0.0515	0.0313	Caution: using this data may yield results outside bounds due to relative low Z score of the SNP heritability of the trait; SNPs from the MHC (chr6 26M~34M) region was removed for this traits
Serum total cholesterol	metabolites	European	-0.4177	0.3825	0.2748	0.0324	0.0398	Caution: using this data may yield results outside bounds due to relative low Z score of the SNP heritability of the trait; SNPs from the MHC (chr6 26M~34M) region was removed for this traits
Mouth/teeth dental problems: Toothache	ukbb	European	-0.1253	0.1149	0.2757	0.0098	0.0019	SNPs from the MHC (chr6 26M~34M) region was removed for this traits
Diagnoses - main ICD10: R10 Abdominal and pelvic pain	ukbb	European	0.1065	0.0979	0.2765	0.0136	0.0019	SNPs from the MHC (chr6 26M~34M) region was removed for this traits
Headaches for 3+ months	ukbb	European	0.1509	0.1388	0.277	0.0467	0.0096	SNPs from the MHC (chr6 26M~34M) region was removed for this traits
Diagnoses - main ICD10: N32 Other disorders of bladder	ukbb	European	0.2403	0.2217	0.2784	0.003	0.0015	SNPs from the MHC (chr6 26M~34M) region was removed for this traits
Forced expiratory volume in 1 second	lung_function	European	-0.0491	0.0454	0.2789	0.1679	0.0068	SNPs from the MHC (chr6 26M~34M) region was removed for this traits
Why stopped smoking: Health precaution	ukbb	European	-0.1209	0.112	0.2802	0.0521	0.0081	SNPs from the MHC (chr6 26M~34M) region was removed for this traits
FEV1/FVC	lung_function	European	0.0453	0.042	0.2814	0.1815	0.0117	SNPs from the MHC (chr6 26M~34M) region was removed for this traits
Phospholipids in large LDL	metabolites	European	-0.247	0.2293	0.2815	0.0534	0.0505	SNPs from the MHC (chr6 26M~34M) region was removed for this traits
FEV1/FVC	lung_function	European	0.0458	0.043	0.2874	0.1555	0.0099	SNPs from the MHC (chr6 26M~34M) region was removed for this traits
Relative age voice broke	ukbb	European	-0.0793	0.0746	0.2876	0.0704	0.0064	SNPs from the MHC (chr6 26M~34M) region was removed for this traits
Phospholipids in large HDL	metabolites	European	-0.1414	0.1333	0.2885	0.133	0.0373	SNPs from the MHC (chr6 26M~34M) region was removed for this traits
Illnesses of father: Prostate cancer	ukbb	European	0.1609	0.1518	0.2892	0.0067	0.0021	SNPs from the MHC (chr6 26M~34M) region was removed for this traits
Diagnoses - main ICD10: C44 Other malignant neoplasms of skin	ukbb	European	-0.1339	0.1269	0.2912	0.0083	0.0024	SNPs from the MHC (chr6 26M~34M) region was removed for this traits
Medication for pain relief_ constipation_ heartburn: Aspirin	ukbb	European	0.0931	0.0883	0.2914	0.0203	0.0021	SNPs from the MHC (chr6 26M~34M) region was removed for this traits
Impedance of leg (left)	ukbb	European	-0.0447	0.0424	0.2917	0.2368	0.0101	SNPs from the MHC (chr6 26M~34M) region was removed for this traits
Noisy workplace	ukbb	European	0.0944	0.0897	0.2927	0.0613	0.0066	SNPs from the MHC (chr6 26M~34M) region was removed for this traits
Non-cancer illness code_ self-reported: varicose veins	ukbb	European	0.1919	0.1824	0.2928	0.0038	0.0015	SNPs from the MHC (chr6 26M~34M) region was removed for this traits
Mineral and other dietary supplements: Calcium	ukbb	European	0.1077	0.1024	0.2931	0.0113	0.0019	SNPs from the MHC (chr6 26M~34M) region was removed for this traits
Mineral and other dietary supplements: Selenium	ukbb	European	0.1378	0.1315	0.2946	0.0072	0.0018	SNPs from the MHC (chr6 26M~34M) region was removed for this traits
Anorexia Nervosa	psychiatric	European	0.0734	0.0707	0.2995	0.5297	0.036	SNPs from the MHC (chr6 26M~34M) region was removed for this traits
Diagnoses - main ICD10: J34 Other disorders of nose and nasal sinuses	ukbb	European	-0.7419	0.7156	0.2998	0.001	0.0015	SNPs from the MHC (chr6 26M~34M) region was removed for this traits
Cancer code_ self-reported: basal cell carcinoma	ukbb	European	-0.1281	0.124	0.3016	0.0095	0.002	SNPs from the MHC (chr6 26M~34M) region was removed for this traits
Diagnoses - main ICD10: K50 Crohns disease [regional enteritis]	ukbb	European	-0.1661	0.1609	0.3019	0.0056	0.0018	SNPs from the MHC (chr6 26M~34M) region was removed for this traits
Forced Vital capacity(FVC)	lung_function	European	-0.1043	0.1013	0.303	0.1326	0.0184	SNPs from the MHC (chr6 26M~34M) region was removed for this traits
Diagnoses - main ICD10: R35 Polyuria	ukbb	European	0.3662	0.3564	0.3042	0.0017	0.0017	SNPs from the MHC (chr6 26M~34M) region was removed for this traits
Total lipids in very small VLDL	metabolites	European	-0.1761	0.1714	0.3042	0.1048	0.0395	SNPs from the MHC (chr6 26M~34M) region was removed for this traits
Ever vs never smoked	smoking_behaviour	European	-0.0896	0.0873	0.3048	0.0787	0.0083	SNPs from the MHC (chr6 26M~34M) region was removed for this traits
Apolipoprotein A-I	metabolites	European	-0.2023	0.1976	0.3059	0.0695	0.0356	SNPs from the MHC (chr6 26M~34M) region was removed for this traits
Medication for cholesterol_ blood pressure or diabetes: Insulin	ukbb	European	0.211	0.2083	0.3112	0.0056	0.0038	SNPs from the MHC (chr6 26M~34M) region was removed for this traits
Mouth/teeth dental problems: Painful gums	ukbb	European	0.1478	0.1463	0.3123	0.006	0.0018	SNPs from the MHC (chr6 26M~34M) region was removed for this traits
Concentration of large HDL particles	metabolites	European	-0.131	0.1302	0.3142	0.1379	0.0368	SNPs from the MHC (chr6 26M~34M) region was removed for this traits
Illnesses of siblings: High blood pressure	ukbb	European	0.0836	0.0838	0.3182	0.0338	0.0027	SNPs from the MHC (chr6 26M~34M) region was removed for this traits
Number of self-reported non-cancer illnesses	ukbb	European	0.0557	0.0563	0.3221	0.0609	0.0031	SNPs from the MHC (chr6 26M~34M) region was removed for this traits
Diagnoses - main ICD10: I48 Atrial fibrillation and flutter	ukbb	European	-0.115	0.1169	0.3252	0.0097	0.002	SNPs from the MHC (chr6 26M~34M) region was removed for this traits
Illnesses of siblings: None of the above (group 1)	ukbb	European	-0.0872	0.0888	0.326	0.0307	0.003	SNPs from the MHC (chr6 26M~34M) region was removed for this traits
Omega-9 and saturated fatty acids	metabolites	European	-0.1805	0.1843	0.3274	0.1049	0.0494	Caution: using this data may yield results outside bounds due to relative low Z score of the SNP heritability of the trait; SNPs from the MHC (chr6 26M~34M) region was removed for this traits
Ever used hormone-replacement therapy (HRT)	ukbb	European	0.0786	0.0804	0.3282	0.0381	0.0037	SNPs from the MHC (chr6 26M~34M) region was removed for this traits
Non-cancer illness code_ self-reported: osteoporosis	ukbb	European	-0.1042	0.1068	0.329	0.0122	0.0021	SNPs from the MHC (chr6 26M~34M) region was removed for this traits
Tinnitus: Yes_ now some of the time	ukbb	European	0.3942	0.4048	0.3302	0.0034	0.0044	SNPs from the MHC (chr6 26M~34M) region was removed for this traits
Leg pain on walking	ukbb	European	0.0879	0.0908	0.3333	0.0574	0.0063	SNPs from the MHC (chr6 26M~34M) region was removed for this traits
Non-cancer illness code_ self-reported: type 2 diabetes	ukbb	European	-0.1427	0.1485	0.3365	0.0063	0.0016	SNPs from the MHC (chr6 26M~34M) region was removed for this traits
Phospholipids in very large VLDL	metabolites	European	-0.145	0.1515	0.3383	0.088	0.0305	SNPs from the MHC (chr6 26M~34M) region was removed for this traits
Concentration of large LDL particles	metabolites	European	-0.2298	0.2421	0.3424	0.0549	0.0555	SNPs from the MHC (chr6 26M~34M) region was removed for this traits
Hair/balding pattern: Pattern 2	ukbb	European	-0.0801	0.0846	0.3434	0.0469	0.0067	SNPs from the MHC (chr6 26M~34M) region was removed for this traits
Sleeplessness / insomnia	ukbb	European	0.054	0.0571	0.3437	0.0615	0.0032	SNPs from the MHC (chr6 26M~34M) region was removed for this traits
Heel bone mineral density (BMD) T-score_ automated (left)	ukbb	European	-0.0473	0.0499	0.3437	0.2877	0.0396	SNPs from the MHC (chr6 26M~34M) region was removed for this traits
Illness_ injury_ bereavement_ stress in last 2 years: Serious illness_ injury or assault to yourself	ukbb	European	0.0993	0.1059	0.3489	0.0141	0.002	SNPs from the MHC (chr6 26M~34M) region was removed for this traits
Serum creatinine (non-diabetes)	kidney	Mixed	-0.0735	0.0785	0.349	0.1072	0.0096	Caution: using this data may yield less robust results due to minor departure of the LD structure; SNPs from the MHC (chr6 26M~34M) region was removed for this traits
Arm fat percentage (left)	ukbb	European	0.0398	0.0429	0.3535	0.2179	0.0078	SNPs from the MHC (chr6 26M~34M) region was removed for this traits
Description of average fatty acid chain length; not actual carbon number	metabolites	European	0.1663	0.1795	0.3541	0.108	0.0405	SNPs from the MHC (chr6 26M~34M) region was removed for this traits
Free cholesterol in large LDL	metabolites	European	-0.2146	0.2338	0.3586	0.0489	0.0541	SNPs from the MHC (chr6 26M~34M) region was removed for this traits
Total lipids in large LDL	metabolites	European	-0.2254	0.2458	0.3592	0.0533	0.0569	SNPs from the MHC (chr6 26M~34M) region was removed for this traits
Impedance of leg (right)	ukbb	European	-0.0395	0.0432	0.3606	0.2332	0.0099	SNPs from the MHC (chr6 26M~34M) region was removed for this traits
Arm fat percentage (right)	ukbb	European	0.0399	0.0437	0.361	0.2151	0.0077	SNPs from the MHC (chr6 26M~34M) region was removed for this traits
Frequency of other exercises in last 4 weeks	ukbb	European	-0.1229	0.1349	0.3623	0.0176	0.0042	SNPs from the MHC (chr6 26M~34M) region was removed for this traits
Illness_ injury_ bereavement_ stress in last 2 years: Death of a close relative	ukbb	European	0.1274	0.1401	0.3635	0.0065	0.0018	SNPs from the MHC (chr6 26M~34M) region was removed for this traits
Neck/shoulder pain for 3+ months	ukbb	European	0.1537	0.1692	0.3636	0.0212	0.007	SNPs from the MHC (chr6 26M~34M) region was removed for this traits
Serum cystatin c	kidney	Mixed	-0.0985	0.1084	0.3636	0.1875	0.075	Caution: using this data may yield less robust results due to minor departure of the LD structure; SNPs from the MHC (chr6 26M~34M) region was removed for this traits
Diagnoses - main ICD10: I30 Acute pericarditis	ukbb	European	-0.1677	0.1849	0.3643	0.0035	0.0018	SNPs from the MHC (chr6 26M~34M) region was removed for this traits
Non-cancer illness code_ self-reported: malabsorption/coeliac disease	ukbb	European	0.112	0.1235	0.3645	0.0113	0.007	SNPs from the MHC (chr6 26M~34M) region was removed for this traits
Triglycerides in very large HDL	metabolites	European	-0.1472	0.1632	0.367	0.0825	0.0287	Caution: using this data may yield results outside bounds due to relative low Z score of the SNP heritability of the trait; SNPs from the MHC (chr6 26M~34M) region was removed for this traits
Child birth length	anthropometric	European	0.1096	0.1218	0.3681	0.1583	0.0299	SNPs from the MHC (chr6 26M~34M) region was removed for this traits
Concentration of very small VLDL particles	metabolites	European	-0.1445	0.1607	0.3683	0.1188	0.0406	SNPs from the MHC (chr6 26M~34M) region was removed for this traits
Free cholesterol in large VLDL	metabolites	European	-0.1217	0.1354	0.3687	0.1184	0.0332	SNPs from the MHC (chr6 26M~34M) region was removed for this traits
Used an inhaler for chest within last hour	ukbb	European	0.1626	0.181	0.3691	0.0036	0.0017	SNPs from the MHC (chr6 26M~34M) region was removed for this traits
Eczema	autoimmune	Mixed	-0.1316	0.1467	0.3697	0.0609	0.0159	Caution: using this data may yield less robust results due to minor departure of the LD structure; SNPs from the MHC (chr6 26M~34M) region was removed for this traits
Pack years of smoking PREVIEW ONLY	ukbb	European	0.066	0.0736	0.3699	0.1078	0.0108	SNPs from the MHC (chr6 26M~34M) region was removed for this traits
Diagnoses - main ICD10: I20 Angina pectoris	ukbb	European	0.1155	0.1293	0.3714	0.0098	0.0019	SNPs from the MHC (chr6 26M~34M) region was removed for this traits
Heel bone mineral density (BMD) T-score_ automated (right)	ukbb	European	-0.0419	0.047	0.373	0.2921	0.0402	SNPs from the MHC (chr6 26M~34M) region was removed for this traits
Total lipids in large HDL	metabolites	European	-0.118	0.1326	0.3736	0.1343	0.0371	SNPs from the MHC (chr6 26M~34M) region was removed for this traits
Suffer from nerves	ukbb	European	0.0582	0.0654	0.3737	0.044	0.0034	SNPs from the MHC (chr6 26M~34M) region was removed for this traits
Isoleucine	metabolites	European	0.1301	0.1466	0.3749	0.0756	0.0261	SNPs from the MHC (chr6 26M~34M) region was removed for this traits
Medication for pain relief_ constipation_ heartburn: Ibuprofen (e.g. Nurofen)	ukbb	European	0.0708	0.0804	0.3781	0.0219	0.0022	SNPs from the MHC (chr6 26M~34M) region was removed for this traits
Maximum heart rate during fitness test	ukbb	European	-0.1045	0.1186	0.3783	0.0732	0.0143	SNPs from the MHC (chr6 26M~34M) region was removed for this traits
Duration of other exercises	ukbb	European	-0.1129	0.1283	0.3792	0.0161	0.0036	SNPs from the MHC (chr6 26M~34M) region was removed for this traits
Vitamin and mineral supplements: Vitamin E	ukbb	European	-0.1372	0.1569	0.3819	0.0055	0.0018	SNPs from the MHC (chr6 26M~34M) region was removed for this traits
Ratio of bisallylic groups to total fatty acids	metabolites	European	0.1119	0.1283	0.3831	0.2234	0.0496	Caution: using this data may yield results outside bounds due to relative low Z score of the SNP heritability of the trait; SNPs from the MHC (chr6 26M~34M) region was removed for this traits
Triglycerides in IDL	metabolites	European	-0.1462	0.1681	0.3847	0.0998	0.0386	SNPs from the MHC (chr6 26M~34M) region was removed for this traits
Amyotrophic lateral sclerosis	neurological	European	0.1692	0.1949	0.3852	0.0312	0.0144	Caution: using this data may yield results outside bounds due to relative low Z score of the SNP heritability of the trait; SNPs from the MHC (chr6 26M~34M) region was removed for this traits
Illnesses of mother: Alzheimers disease/dementia	ukbb	European	0.3313	0.3819	0.3856	0.0018	0.0049	SNPs from the MHC (chr6 26M~34M) region was removed for this traits
Average weekly beer plus cider intake	ukbb	European	0.0674	0.0777	0.3859	0.0489	0.0036	SNPs from the MHC (chr6 26M~34M) region was removed for this traits
Illnesses of father: None of the above (group 2)	ukbb	European	-0.1476	0.1703	0.3862	0.006	0.002	SNPs from the MHC (chr6 26M~34M) region was removed for this traits
Non-cancer illness code_ self-reported: ulcerative colitis	ukbb	European	0.1463	0.1699	0.3892	0.0042	0.0019	SNPs from the MHC (chr6 26M~34M) region was removed for this traits
Non-cancer illness code_ self-reported: kidney stone/ureter stone/bladder stone	ukbb	European	0.0929	0.108	0.3899	0.0083	0.0018	SNPs from the MHC (chr6 26M~34M) region was removed for this traits
Non-cancer illness code_ self-reported: nasal polyps	ukbb	European	-0.1444	0.1687	0.392	0.0041	0.0018	SNPs from the MHC (chr6 26M~34M) region was removed for this traits
Diagnoses - main ICD10: K80 Cholelithiasis	ukbb	European	0.1038	0.1215	0.393	0.0095	0.0021	SNPs from the MHC (chr6 26M~34M) region was removed for this traits
Forced expiratory volume in 1 second (FEV1)	lung_function	European	-0.0834	0.0982	0.3955	0.1359	0.0207	SNPs from the MHC (chr6 26M~34M) region was removed for this traits
Diagnoses - main ICD10: I83 Varicose veins of lower extremities	ukbb	European	-0.073	0.086	0.3962	0.0193	0.0025	SNPs from the MHC (chr6 26M~34M) region was removed for this traits
Adopted as a child	ukbb	European	0.1276	0.1517	0.4005	0.0053	0.0017	SNPs from the MHC (chr6 26M~34M) region was removed for this traits
Total cholesterol in large LDL	metabolites	European	-0.1884	0.2261	0.4047	0.0517	0.0531	SNPs from the MHC (chr6 26M~34M) region was removed for this traits
Cholesterol esters in large LDL	metabolites	European	-0.2009	0.2417	0.406	0.0539	0.057	SNPs from the MHC (chr6 26M~34M) region was removed for this traits
Illnesses of siblings: Heart disease	ukbb	European	0.0925	0.1114	0.4067	0.0172	0.0027	SNPs from the MHC (chr6 26M~34M) region was removed for this traits
2hr glucose adjusted for BMI	glycemic	European	-0.1459	0.1769	0.4095	0.0969	0.0394	Caution: using this data may yield results outside bounds due to relative low Z score of the SNP heritability of the trait; SNPs from the MHC (chr6 26M~34M) region was removed for this traits
Diagnoses - main ICD10: D25 Leiomyoma of uterus	ukbb	European	0.1389	0.17	0.4138	0.0049	0.0016	SNPs from the MHC (chr6 26M~34M) region was removed for this traits
Average number of double bonds in a fatty acid chain	metabolites	European	0.1093	0.1341	0.4151	0.1534	0.0417	SNPs from the MHC (chr6 26M~34M) region was removed for this traits
Total lipids in chylomicrons and largest VLDL particles	metabolites	European	-0.1166	0.1431	0.4152	0.1065	0.0334	SNPs from the MHC (chr6 26M~34M) region was removed for this traits
Reproduciblity of spirometry measurement using ERS/ATS criteria	ukbb	European	-0.0906	0.1114	0.416	0.0151	0.0025	SNPs from the MHC (chr6 26M~34M) region was removed for this traits
Non-cancer illness code_ self-reported: diverticular disease/diverticulitis	ukbb	European	0.0808	0.0994	0.4161	0.0144	0.0021	SNPs from the MHC (chr6 26M~34M) region was removed for this traits
Health satisfaction	ukbb	European	0.0642	0.0793	0.4182	0.0827	0.0063	SNPs from the MHC (chr6 26M~34M) region was removed for this traits
Hair/balding pattern: Pattern 3	ukbb	European	0.0626	0.0774	0.4184	0.0553	0.0158	SNPs from the MHC (chr6 26M~34M) region was removed for this traits
Ever smoked	ukbb	European	0.0462	0.0572	0.4194	0.0747	0.0037	SNPs from the MHC (chr6 26M~34M) region was removed for this traits
Current employment status: In paid employment or self-employed	ukbb	European	-0.0991	0.1228	0.4198	0.0094	0.0018	SNPs from the MHC (chr6 26M~34M) region was removed for this traits
Drive faster than motorway speed limit	ukbb	European	-0.0483	0.0604	0.4239	0.0567	0.003	SNPs from the MHC (chr6 26M~34M) region was removed for this traits
Non-cancer illness code_ self-reported: chronic obstructive airways disease/copd	ukbb	European	0.1129	0.1423	0.4274	0.0058	0.0017	SNPs from the MHC (chr6 26M~34M) region was removed for this traits
Glucose	metabolites	European	0.1248	0.1574	0.4278	0.0678	0.0246	SNPs from the MHC (chr6 26M~34M) region was removed for this traits
Pulse rate_ automated reading	ukbb	European	-0.0378	0.0478	0.4285	0.1457	0.0128	SNPs from the MHC (chr6 26M~34M) region was removed for this traits
Trunk fat percentage	ukbb	European	0.0352	0.0446	0.4292	0.2018	0.0073	SNPs from the MHC (chr6 26M~34M) region was removed for this traits
Mean Accumbens	brain_volume	European	-0.1983	0.2517	0.4308	0.0548	0.0458	Caution: using this data may yield results outside bounds due to relative low Z score of the SNP heritability of the trait; SNPs from the MHC (chr6 26M~34M) region was removed for this traits
Fractured bone site(s): Other bones	ukbb	European	0.116	0.1473	0.4311	0.0059	0.0019	SNPs from the MHC (chr6 26M~34M) region was removed for this traits
Chronic Kidney Disease	kidney	Mixed	0.1672	0.2132	0.4329	0.0092	0.0058	Caution: using this data may yield less robust results due to minor departure of the LD structure; SNPs from the MHC (chr6 26M~34M) region was removed for this traits
Diagnoses - main ICD10: M67 Other disorders of synovium and tendon	ukbb	European	-0.3798	0.4854	0.4339	0.0009	0.0016	SNPs from the MHC (chr6 26M~34M) region was removed for this traits
HbA1C	glycemic	European	-0.1032	0.1321	0.4346	0.0546	0.0155	SNPs from the MHC (chr6 26M~34M) region was removed for this traits
Underlying (primary) cause of death: ICD10: J84.1 Other interstitial pulmonary diseases with fibrosis	ukbb	European	0.2845	0.3654	0.4362	0.0628	0.0738	SNPs from the MHC (chr6 26M~34M) region was removed for this traits
Diagnoses - main ICD10: J22 Unspecified acute lower respiratory infection	ukbb	European	-0.2069	0.2657	0.4362	0.0019	0.0016	SNPs from the MHC (chr6 26M~34M) region was removed for this traits
Medication for cholesterol_ blood pressure_ diabetes_ or take exogenous hormones: Hormone replacement therapy	ukbb	European	-0.0988	0.127	0.4366	0.018	0.0034	SNPs from the MHC (chr6 26M~34M) region was removed for this traits
Forced vital capacity (FVC)_ Best measure	ukbb	European	-0.0369	0.0475	0.4375	0.1787	0.0089	SNPs from the MHC (chr6 26M~34M) region was removed for this traits
Light smokers_ at least 100 smokes in lifetime	ukbb	European	0.0571	0.0736	0.4377	0.0896	0.0087	SNPs from the MHC (chr6 26M~34M) region was removed for this traits
Infant head circumference	anthropometric	European	0.1151	0.1484	0.4379	0.2509	0.0512	SNPs from the MHC (chr6 26M~34M) region was removed for this traits
Obesity class 3	anthropometric	European	0.0826	0.1074	0.4419	0.1175	0.0168	SNPs from the MHC (chr6 26M~34M) region was removed for this traits
Cancer code_ self-reported: breast cancer	ukbb	European	0.0822	0.1077	0.4452	0.0111	0.0021	SNPs from the MHC (chr6 26M~34M) region was removed for this traits
Mineral and other dietary supplements: Fish oil (including cod liver oil)	ukbb	European	-0.0585	0.0766	0.4452	0.0277	0.0023	SNPs from the MHC (chr6 26M~34M) region was removed for this traits
Illnesses of mother: Diabetes	ukbb	European	0.073	0.0957	0.446	0.0192	0.0022	SNPs from the MHC (chr6 26M~34M) region was removed for this traits
Non-cancer illness code_ self-reported: anxiety/panic attacks	ukbb	European	0.1386	0.1821	0.4467	0.0033	0.0016	SNPs from the MHC (chr6 26M~34M) region was removed for this traits
Vitamin and mineral supplements: Vitamin C	ukbb	European	-0.069	0.0908	0.4469	0.0146	0.0019	SNPs from the MHC (chr6 26M~34M) region was removed for this traits
Ever unenthusiastic/disinterested for a whole week	ukbb	European	0.0691	0.0911	0.4479	0.0554	0.007	SNPs from the MHC (chr6 26M~34M) region was removed for this traits
Non-cancer illness code_ self-reported: mania/bipolar disorder/manic depression	ukbb	European	-0.1114	0.1483	0.4527	0.0054	0.0015	SNPs from the MHC (chr6 26M~34M) region was removed for this traits
Pain type(s) experienced in last month: Facial pain	ukbb	European	0.1076	0.1434	0.4531	0.0065	0.0017	SNPs from the MHC (chr6 26M~34M) region was removed for this traits
Alcohol drinker status: Never	ukbb	European	-0.0769	0.1025	0.4533	0.0124	0.0017	SNPs from the MHC (chr6 26M~34M) region was removed for this traits
Duration of light DIY	ukbb	European	0.0714	0.0956	0.455	0.0331	0.0042	SNPs from the MHC (chr6 26M~34M) region was removed for this traits
Total cholesterol in large VLDL	metabolites	European	-0.1055	0.1416	0.4562	0.1102	0.0331	SNPs from the MHC (chr6 26M~34M) region was removed for this traits
Current employment status: Doing unpaid or voluntary work	ukbb	European	-0.1061	0.1424	0.4562	0.0066	0.0016	SNPs from the MHC (chr6 26M~34M) region was removed for this traits
Non-cancer illness code_ self-reported: crohns disease	ukbb	European	-0.1061	0.1435	0.4599	0.0059	0.0017	SNPs from the MHC (chr6 26M~34M) region was removed for this traits
Diagnoses - main ICD10: K60 Fissure and fistula of anal and rectal regions	ukbb	European	-0.1175	0.1602	0.4634	0.0048	0.0017	SNPs from the MHC (chr6 26M~34M) region was removed for this traits
Acetate	metabolites	European	0.1493	0.2038	0.4639	0.0394	0.0221	Caution: using this data may yield results outside bounds due to relative low Z score of the SNP heritability of the trait; SNPs from the MHC (chr6 26M~34M) region was removed for this traits
Age at Menopause	reproductive	European	-0.059	0.0806	0.4642	0.1305	0.0181	SNPs from the MHC (chr6 26M~34M) region was removed for this traits
Fasting glucose main effect	glycemic	European	0.071	0.0971	0.4647	0.088	0.0157	SNPs from the MHC (chr6 26M~34M) region was removed for this traits
Ever had bowel cancer screening	ukbb	European	0.0868	0.119	0.4657	0.0112	0.0019	SNPs from the MHC (chr6 26M~34M) region was removed for this traits
Forced expiratory volume in 1-second (FEV1)_ Best measure	ukbb	European	-0.0346	0.0474	0.4658	0.1537	0.0077	SNPs from the MHC (chr6 26M~34M) region was removed for this traits
Total lipids in medium LDL	metabolites	European	-0.1659	0.2282	0.4672	0.0557	0.0555	SNPs from the MHC (chr6 26M~34M) region was removed for this traits
Target heart rate achieved	ukbb	European	-0.1419	0.198	0.4734	0.0277	0.0121	SNPs from the MHC (chr6 26M~34M) region was removed for this traits
Non-cancer illness code_ self-reported: pernicious anaemia	ukbb	European	-0.1179	0.1645	0.4735	0.0049	0.0016	SNPs from the MHC (chr6 26M~34M) region was removed for this traits
Concentration of large VLDL particles	metabolites	European	-0.0963	0.1345	0.474	0.1313	0.0366	SNPs from the MHC (chr6 26M~34M) region was removed for this traits
Diagnoses - main ICD10: H26 Other cataract	ukbb	European	0.0928	0.1301	0.4756	0.009	0.0019	SNPs from the MHC (chr6 26M~34M) region was removed for this traits
Triglycerides in very large VLDL	metabolites	European	-0.0913	0.128	0.4759	0.121	0.0323	SNPs from the MHC (chr6 26M~34M) region was removed for this traits
Fathers age at death	aging	European	-0.0761	0.1068	0.476	0.0444	0.0078	SNPs from the MHC (chr6 26M~34M) region was removed for this traits
Non-cancer illness code_ self-reported: cholelithiasis/gall stones	ukbb	European	0.0959	0.1355	0.4792	0.0073	0.0019	SNPs from the MHC (chr6 26M~34M) region was removed for this traits
Diagnoses - main ICD10: R55 Syncope and collapse	ukbb	European	-0.1145	0.1622	0.4803	0.0049	0.0018	SNPs from the MHC (chr6 26M~34M) region was removed for this traits
Handedness (chirality/laterality): Left-handed	ukbb	European	-0.0861	0.1221	0.4807	0.0098	0.0021	SNPs from the MHC (chr6 26M~34M) region was removed for this traits
Attention deficit hyperactivity disorder (No GC)	psychiatric	European	0.1744	0.2485	0.4828	0.0514	0.0366	Caution: using this data may yield results outside bounds due to relative low Z score of the SNP heritability of the trait; SNPs from the MHC (chr6 26M~34M) region was removed for this traits
Hearing difficulty/problems: Yes	ukbb	European	0.047	0.0671	0.4836	0.0406	0.0029	SNPs from the MHC (chr6 26M~34M) region was removed for this traits
Concentration of medium LDL particles	metabolites	European	-0.16	0.2291	0.485	0.0546	0.0538	SNPs from the MHC (chr6 26M~34M) region was removed for this traits
Total cholesterol in HDL	metabolites	European	-0.1042	0.1498	0.4868	0.0987	0.0325	SNPs from the MHC (chr6 26M~34M) region was removed for this traits
Attention deficit hyperactivity disorder (GC)	psychiatric	European	0.1741	0.2506	0.4872	0.0504	0.0361	Caution: using this data may yield results outside bounds due to relative low Z score of the SNP heritability of the trait; SNPs from the MHC (chr6 26M~34M) region was removed for this traits
Medication for pain relief_ constipation_ heartburn: Paracetamol	ukbb	European	0.048	0.0692	0.4883	0.0394	0.0026	SNPs from the MHC (chr6 26M~34M) region was removed for this traits
Autism spectrum disorder	psychiatric	European	0.0589	0.0852	0.4892	0.5408	0.0631	SNPs from the MHC (chr6 26M~34M) region was removed for this traits
Diagnoses - main ICD10: S52 Fracture of forearm	ukbb	European	0.1107	0.1603	0.4899	0.0057	0.002	SNPs from the MHC (chr6 26M~34M) region was removed for this traits
Diagnoses - main ICD10: M17 Gonarthrosis [arthrosis of knee]	ukbb	European	0.0707	0.103	0.4924	0.0132	0.002	SNPs from the MHC (chr6 26M~34M) region was removed for this traits
Work/job satisfaction	ukbb	European	0.0781	0.1138	0.4927	0.0514	0.0078	SNPs from the MHC (chr6 26M~34M) region was removed for this traits
Adiponectin	cardiometabolic	Mixed	-0.0972	0.1424	0.4946	0.1335	0.0309	Caution: using this data may yield less robust results due to minor departure of the LD structure; SNPs from the MHC (chr6 26M~34M) region was removed for this traits
Forced expiratory volume in 1-second (FEV1)	ukbb	European	-0.0332	0.0487	0.4958	0.1385	0.0066	SNPs from the MHC (chr6 26M~34M) region was removed for this traits
Number of operations_ self-reported	ukbb	European	0.0456	0.0672	0.4977	0.0369	0.0024	SNPs from the MHC (chr6 26M~34M) region was removed for this traits
Phenylalanine	metabolites	European	-0.3118	0.4606	0.4984	0.0187	0.028	Caution: using this data may yield results outside bounds due to relative low Z score of the SNP heritability of the trait; SNPs from the MHC (chr6 26M~34M) region was removed for this traits
Average weekly fortified wine intake	ukbb	European	0.0814	0.1208	0.5003	0.0104	0.0024	SNPs from the MHC (chr6 26M~34M) region was removed for this traits
Ferritin	metal	European	-0.1218	0.181	0.5008	0.0859	0.0299	SNPs from the MHC (chr6 26M~34M) region was removed for this traits
LDL cholesterol	lipids	European	-0.0711	0.1059	0.5022	0.0755	0.0383	SNPs from the MHC (chr6 26M~34M) region was removed for this traits
Fasting insulin main effect	glycemic	European	-0.0886	0.132	0.5022	0.055	0.0105	SNPs from the MHC (chr6 26M~34M) region was removed for this traits
Family relationship satisfaction	ukbb	European	0.057	0.0853	0.5041	0.0652	0.0065	SNPs from the MHC (chr6 26M~34M) region was removed for this traits
Frequency of travelling from home to job workplace	ukbb	European	0.0774	0.1161	0.505	0.0166	0.0033	SNPs from the MHC (chr6 26M~34M) region was removed for this traits
Underlying (primary) cause of death: ICD10: E85.4 Organ-limited amyloidosis	ukbb	European	-0.2505	0.3762	0.5054	0.0602	0.0734	SNPs from the MHC (chr6 26M~34M) region was removed for this traits
Total lipids in small LDL	metabolites	European	-0.1431	0.2175	0.5104	0.0585	0.0495	SNPs from the MHC (chr6 26M~34M) region was removed for this traits
Extreme waist-to-hip ratio	anthropometric	European	0.0811	0.1235	0.5114	0.3989	0.0717	SNPs from the MHC (chr6 26M~34M) region was removed for this traits
Comparative height size at age 10	ukbb	European	0.0308	0.0471	0.5138	0.2257	0.0121	SNPs from the MHC (chr6 26M~34M) region was removed for this traits
HDL cholesterol	lipids	European	-0.051	0.0788	0.5176	0.128	0.0325	SNPs from the MHC (chr6 26M~34M) region was removed for this traits
Forced vital capacity (FVC)	ukbb	European	-0.0304	0.047	0.518	0.1594	0.0076	SNPs from the MHC (chr6 26M~34M) region was removed for this traits
Bipolar disorder	psychiatric	European	0.0577	0.0893	0.5184	0.402	0.0446	SNPs from the MHC (chr6 26M~34M) region was removed for this traits
Total cholesterol in small VLDL	metabolites	European	-0.1249	0.1937	0.5191	0.0726	0.0349	SNPs from the MHC (chr6 26M~34M) region was removed for this traits
Total cholesterol in very large HDL	metabolites	European	0.1744	0.2715	0.5207	0.0292	0.0267	Caution: using this data may yield results outside bounds due to relative low Z score of the SNP heritability of the trait; SNPs from the MHC (chr6 26M~34M) region was removed for this traits
Offspring birth weight	anthropometric	Mixed	0.0384	0.0601	0.5228	0.0958	0.0061	SNPs from the MHC (chr6 26M~34M) region was removed for this traits
Number of cigarettes previously smoked daily	ukbb	European	0.0526	0.0824	0.5233	0.0955	0.0154	SNPs from the MHC (chr6 26M~34M) region was removed for this traits
Guilty feelings	ukbb	European	-0.0376	0.0589	0.5233	0.0525	0.0031	SNPs from the MHC (chr6 26M~34M) region was removed for this traits
Cholesterol esters in medium LDL	metabolites	European	-0.1473	0.231	0.5236	0.0534	0.0554	SNPs from the MHC (chr6 26M~34M) region was removed for this traits
Inflammatory Bowel Disease (Euro)	autoimmune	European	0.0508	0.0799	0.5251	0.2766	0.0356	SNPs from the MHC (chr6 26M~34M) region was removed for this traits
Child birth weight	anthropometric	European	0.085	0.1339	0.5252	0.1034	0.0217	SNPs from the MHC (chr6 26M~34M) region was removed for this traits
Type 2 Diabetes	glycemic	European	0.056	0.0882	0.5257	0.0845	0.0103	SNPs from the MHC (chr6 26M~34M) region was removed for this traits
Illnesses of mother: Breast cancer	ukbb	European	-0.0836	0.1318	0.5262	0.0082	0.0025	SNPs from the MHC (chr6 26M~34M) region was removed for this traits
Pain type(s) experienced in last month: Headache	ukbb	European	0.0438	0.0691	0.5263	0.0446	0.0035	SNPs from the MHC (chr6 26M~34M) region was removed for this traits
Illnesses of mother: Heart disease	ukbb	European	0.0669	0.1062	0.5288	0.014	0.0021	SNPs from the MHC (chr6 26M~34M) region was removed for this traits
Wheeze or whistling in the chest in last year	ukbb	European	0.0377	0.0604	0.5327	0.0585	0.0035	SNPs from the MHC (chr6 26M~34M) region was removed for this traits
Maximum workload during fitness test	ukbb	European	-0.0836	0.1348	0.5352	0.0407	0.0119	SNPs from the MHC (chr6 26M~34M) region was removed for this traits
Lung cancer (squamous cell)	cancer	European	-0.1466	0.2374	0.5367	0.0324	0.0215	Caution: using this data may yield results outside bounds due to relative low Z score of the SNP heritability of the trait; SNPs from the MHC (chr6 26M~34M) region was removed for this traits
Taking other prescription medications	ukbb	European	0.0389	0.0633	0.5384	0.0416	0.0025	SNPs from the MHC (chr6 26M~34M) region was removed for this traits
Crohns disease	autoimmune	European	0.0462	0.0758	0.5422	0.4139	0.0526	SNPs from the MHC (chr6 26M~34M) region was removed for this traits
Non-cancer illness code_ self-reported: vaginal prolapse/uterine prolapse	ukbb	European	0.0999	0.1642	0.5429	0.0048	0.0016	SNPs from the MHC (chr6 26M~34M) region was removed for this traits
Non-cancer illness code_ self-reported: rheumatoid arthritis	ukbb	European	0.0881	0.1451	0.5435	0.0067	0.0018	SNPs from the MHC (chr6 26M~34M) region was removed for this traits
Diagnoses - main ICD10: S76 Injury of muscle and tendon at hip and thigh level	ukbb	European	0.4635	0.7641	0.5441	0.0007	0.0016	SNPs from the MHC (chr6 26M~34M) region was removed for this traits
Total cholesterol in small LDL	metabolites	European	-0.1571	0.2592	0.5443	0.0405	0.0475	SNPs from the MHC (chr6 26M~34M) region was removed for this traits
Friendships satisfaction	ukbb	European	-0.0564	0.0932	0.5448	0.0642	0.0065	SNPs from the MHC (chr6 26M~34M) region was removed for this traits
Nervous feelings	ukbb	European	0.0346	0.0572	0.5449	0.0681	0.0038	SNPs from the MHC (chr6 26M~34M) region was removed for this traits
Non-cancer illness code_ self-reported: arthritis (nos)	ukbb	European	-0.1256	0.2081	0.5462	0.0029	0.0017	SNPs from the MHC (chr6 26M~34M) region was removed for this traits
Time spent driving	ukbb	European	0.0447	0.0742	0.5467	0.0421	0.0034	SNPs from the MHC (chr6 26M~34M) region was removed for this traits
Ever had prostate specific antigen (PSA) test	ukbb	European	-0.0556	0.094	0.5539	0.0304	0.0045	SNPs from the MHC (chr6 26M~34M) region was removed for this traits
Sleep duration	sleeping	European	0.0509	0.0863	0.5549	0.0555	0.0063	SNPs from the MHC (chr6 26M~34M) region was removed for this traits
Forced expiratory volume in 1 second (FEV1)	lung_function	European	-0.0515	0.0878	0.5579	0.1749	0.0263	SNPs from the MHC (chr6 26M~34M) region was removed for this traits
Triglycerides in small HDL	metabolites	European	-0.0997	0.1705	0.5586	0.0758	0.032	Caution: using this data may yield results outside bounds due to relative low Z score of the SNP heritability of the trait; SNPs from the MHC (chr6 26M~34M) region was removed for this traits
Idiopathic pulmonary fibrosis	lung_function	European	-0.1335	0.2284	0.559	0.1775	0.1202	Caution: using this data may yield results outside bounds due to relative low Z score of the SNP heritability of the trait; SNPs from the MHC (chr6 26M~34M) region was removed for this traits
Omega-3 fatty acids	metabolites	European	-0.0972	0.1674	0.5612	0.1222	0.0437	SNPs from the MHC (chr6 26M~34M) region was removed for this traits
Frequency of light DIY in last 4 weeks	ukbb	European	-0.0712	0.1228	0.5619	0.0191	0.0035	SNPs from the MHC (chr6 26M~34M) region was removed for this traits
Childhood IQ	education	European	-0.074	0.1283	0.5639	0.2906	0.0534	SNPs from the MHC (chr6 26M~34M) region was removed for this traits
Free cholesterol in very large HDL	metabolites	European	0.1271	0.2209	0.565	0.0415	0.0274	Caution: using this data may yield results outside bounds due to relative low Z score of the SNP heritability of the trait; SNPs from the MHC (chr6 26M~34M) region was removed for this traits
Citrate	metabolites	European	0.0968	0.1688	0.5666	0.0626	0.0242	SNPs from the MHC (chr6 26M~34M) region was removed for this traits
HOMA-IR	glycemic	European	-0.0903	0.1581	0.568	0.0628	0.0144	SNPs from the MHC (chr6 26M~34M) region was removed for this traits
Lung cancer	cancer	European	0.0647	0.1135	0.5685	0.2972	0.0783	SNPs from the MHC (chr6 26M~34M) region was removed for this traits
Non-cancer illness code_ self-reported: allergy or anaphylactic reaction to drug	ukbb	European	-0.2056	0.3628	0.5709	0.0012	0.0015	SNPs from the MHC (chr6 26M~34M) region was removed for this traits
Why reduced smoking: Illness or ill health	ukbb	European	0.1262	0.2229	0.5714	0.0774	0.0568	SNPs from the MHC (chr6 26M~34M) region was removed for this traits
Fasting proinsulin	glycemic	European	0.0805	0.1425	0.5721	0.1703	0.0737	Caution: using this data may yield results outside bounds due to relative low Z score of the SNP heritability of the trait; SNPs from the MHC (chr6 26M~34M) region was removed for this traits
Parkinsons disease	neurological	European	-0.1398	0.2485	0.5736	0.3495	0.1328	SNPs from the MHC (chr6 26M~34M) region was removed for this traits
Transferrin	metal	European	0.0705	0.1253	0.5739	0.2132	0.0963	Caution: using this data may yield results outside bounds due to relative low Z score of the SNP heritability of the trait; SNPs from the MHC (chr6 26M~34M) region was removed for this traits
Difference in height between adolescence and adulthood; age 14	anthropometric	European	0.0877	0.1562	0.5746	0.4554	0.1368	SNPs from the MHC (chr6 26M~34M) region was removed for this traits
Femoral Neck bone mineral density	bone	Mixed	-0.046	0.0821	0.5756	0.1229	0.0166	Caution: using this data may yield less robust results due to minor departure of the LD structure; SNPs from the MHC (chr6 26M~34M) region was removed for this traits
Attention deficit hyperactivity disorder	psychiatric	European	0.0933	0.1694	0.5819	0.26	0.1105	Caution: using this data may yield results outside bounds due to relative low Z score of the SNP heritability of the trait; SNPs from the MHC (chr6 26M~34M) region was removed for this traits
Fathers age at death	ukbb	European	-0.0417	0.0758	0.5824	0.0335	0.0034	SNPs from the MHC (chr6 26M~34M) region was removed for this traits
Hand grip strength (right)	ukbb	European	0.0291	0.0529	0.5825	0.102	0.0046	SNPs from the MHC (chr6 26M~34M) region was removed for this traits
Concentration of small LDL particles	metabolites	European	-0.1119	0.2042	0.5836	0.0639	0.0469	SNPs from the MHC (chr6 26M~34M) region was removed for this traits
Started insulin within one year diagnosis of diabetes	ukbb	European	0.1059	0.194	0.585	0.0728	0.0399	SNPs from the MHC (chr6 26M~34M) region was removed for this traits
Diagnoses - main ICD10: K57 Diverticular disease of intestine	ukbb	European	-0.0541	0.0998	0.588	0.0118	0.0017	SNPs from the MHC (chr6 26M~34M) region was removed for this traits
Cholesterol esters in large HDL	metabolites	European	-0.0729	0.1351	0.5894	0.1286	0.0368	SNPs from the MHC (chr6 26M~34M) region was removed for this traits
Mothers age at death	ukbb	European	-0.0645	0.1196	0.5899	0.0203	0.0034	SNPs from the MHC (chr6 26M~34M) region was removed for this traits
Age at last live birth	ukbb	European	0.041	0.0765	0.5919	0.0893	0.0063	SNPs from the MHC (chr6 26M~34M) region was removed for this traits
Maternal smoking around birth	ukbb	European	0.0409	0.0763	0.5924	0.0474	0.0034	SNPs from the MHC (chr6 26M~34M) region was removed for this traits
Eye problems/disorders: Cataract	ukbb	European	0.0672	0.1257	0.5931	0.0243	0.0056	SNPs from the MHC (chr6 26M~34M) region was removed for this traits
Lung cancer (all)	cancer	European	0.0683	0.1278	0.5932	0.1114	0.0345	SNPs from the MHC (chr6 26M~34M) region was removed for this traits
Current employment status: Looking after home and/or family	ukbb	European	-0.0825	0.1545	0.5934	0.006	0.0019	SNPs from the MHC (chr6 26M~34M) region was removed for this traits
Own birth weight	anthropometric	European	-0.0314	0.059	0.594	0.0942	0.0061	SNPs from the MHC (chr6 26M~34M) region was removed for this traits
Non-cancer illness code_ self-reported: bladder problem (not cancer)	ukbb	European	0.2104	0.4014	0.6002	0.001	0.0016	SNPs from the MHC (chr6 26M~34M) region was removed for this traits
Vitamin and mineral supplements: Multivitamins +/- minerals	ukbb	European	-0.0395	0.0754	0.6002	0.0259	0.0022	SNPs from the MHC (chr6 26M~34M) region was removed for this traits
Free cholesterol	metabolites	European	-0.1645	0.3144	0.601	0.0433	0.0479	Caution: using this data may yield results outside bounds due to relative low Z score of the SNP heritability of the trait; SNPs from the MHC (chr6 26M~34M) region was removed for this traits
Relative age of first facial hair	ukbb	European	-0.0321	0.0616	0.6015	0.1101	0.0097	SNPs from the MHC (chr6 26M~34M) region was removed for this traits
Serum creatinine	kidney	Mixed	-0.0396	0.0758	0.6015	0.1022	0.0087	Caution: using this data may yield less robust results due to minor departure of the LD structure; SNPs from the MHC (chr6 26M~34M) region was removed for this traits
Systolic blood pressure_ automated reading	ukbb	European	0.0246	0.0472	0.6028	0.1281	0.0065	SNPs from the MHC (chr6 26M~34M) region was removed for this traits
Femoral neck bone mineral density	bone	Mixed	0.038	0.074	0.6081	0.2917	0.0258	Caution: using these data may yield less robust results due to minor departure of the LD structure; SNPs from the MHC (chr6 26M-34M) region were removed for this trait
Peak expiratory flow (PEF)	ukbb	European	-0.0285	0.0556	0.6081	0.0838	0.005	SNPs from the MHC (chr6 26M~34M) region was removed for this traits
Hearing aid user	ukbb	European	0.0629	0.1229	0.6086	0.0157	0.0032	SNPs from the MHC (chr6 26M~34M) region was removed for this traits
Sitting height	ukbb	European	-0.0236	0.0461	0.6092	0.2987	0.017	SNPs from the MHC (chr6 26M~34M) region was removed for this traits
Fractured bone site(s): Arm	ukbb	European	0.0806	0.1577	0.6093	0.0046	0.0019	SNPs from the MHC (chr6 26M~34M) region was removed for this traits
Number of live births	ukbb	European	0.0364	0.0712	0.6095	0.0583	0.0044	SNPs from the MHC (chr6 26M~34M) region was removed for this traits
Worrier / anxious feelings	ukbb	European	-0.0259	0.0509	0.6105	0.078	0.0053	SNPs from the MHC (chr6 26M~34M) region was removed for this traits
Total cholesterol in LDL	metabolites	European	-0.1135	0.2232	0.6109	0.0491	0.0559	SNPs from the MHC (chr6 26M~34M) region was removed for this traits
Diagnoses - main ICD10: G56 Mononeuropathies of upper limb	ukbb	European	0.0493	0.0969	0.6112	0.0134	0.0021	SNPs from the MHC (chr6 26M~34M) region was removed for this traits
Duration walking for pleasure	ukbb	European	0.0472	0.0931	0.6117	0.026	0.0028	SNPs from the MHC (chr6 26M~34M) region was removed for this traits
Non-cancer illness code_ self-reported: eczema/dermatitis	ukbb	European	-0.0686	0.1353	0.612	0.0074	0.0024	SNPs from the MHC (chr6 26M~34M) region was removed for this traits
Home area population density - urban or rural: Scotland - Large Urban Area	ukbb	European	0.0829	0.1645	0.6144	0.01	0.0037	SNPs from the MHC (chr6 26M~34M) region was removed for this traits
Pulse rate	ukbb	European	-0.0359	0.0717	0.6162	0.1247	0.0151	SNPs from the MHC (chr6 26M~34M) region was removed for this traits
Diagnoses - main ICD10: K62 Other diseases of anus and rectum	ukbb	European	-0.1015	0.2027	0.6165	0.0034	0.0018	SNPs from the MHC (chr6 26M~34M) region was removed for this traits
Free cholesterol in large HDL	metabolites	European	-0.0683	0.1367	0.6174	0.1152	0.0328	SNPs from the MHC (chr6 26M~34M) region was removed for this traits
Phospholipids in medium LDL	metabolites	European	-0.1077	0.2164	0.6188	0.0495	0.0482	SNPs from the MHC (chr6 26M~34M) region was removed for this traits
Non-accidental death in close genetic family	ukbb	European	-0.0805	0.1629	0.6212	0.0151	0.0058	SNPs from the MHC (chr6 26M~34M) region was removed for this traits
Age started oral contraceptive pill	ukbb	European	-0.0451	0.0926	0.6263	0.0484	0.0049	SNPs from the MHC (chr6 26M~34M) region was removed for this traits
Sensitivity / hurt feelings	ukbb	European	0.0293	0.0603	0.6266	0.0598	0.0033	SNPs from the MHC (chr6 26M~34M) region was removed for this traits
Diagnoses - main ICD10: K35 Acute appendicitis	ukbb	European	0.1016	0.2096	0.6279	0.0026	0.0016	SNPs from the MHC (chr6 26M~34M) region was removed for this traits
Had menopause	ukbb	European	-0.0701	0.1454	0.6299	0.0148	0.0045	SNPs from the MHC (chr6 26M~34M) region was removed for this traits
Why stopped smoking: Doctors advice	ukbb	European	-0.0845	0.1759	0.6308	0.0199	0.0065	SNPs from the MHC (chr6 26M~34M) region was removed for this traits
Non-cancer illness code_ self-reported: hypertrophic cardiomyopathy (hcm / hocm)	ukbb	European	-0.1093	0.2276	0.6309	0.0023	0.0018	SNPs from the MHC (chr6 26M~34M) region was removed for this traits
Ulcerative colitis	autoimmune	European	0.0456	0.0949	0.6311	0.2211	0.0373	SNPs from the MHC (chr6 26M~34M) region was removed for this traits
Diagnoses - main ICD10: I21 Acute myocardial infarction	ukbb	European	-0.0633	0.1318	0.6312	0.0099	0.002	SNPs from the MHC (chr6 26M~34M) region was removed for this traits
Mean diameter for VLDL particles	metabolites	European	0.0584	0.1252	0.6408	0.1478	0.0389	SNPs from the MHC (chr6 26M~34M) region was removed for this traits
Diagnoses - main ICD10: N19 Unspecified renal failure	ukbb	European	0.0983	0.2117	0.6424	0.0027	0.0017	SNPs from the MHC (chr6 26M~34M) region was removed for this traits
Ever stopped smoking for 6+ months	ukbb	European	-0.0836	0.182	0.646	0.019	0.007	SNPs from the MHC (chr6 26M~34M) region was removed for this traits
Childhood obesity	anthropometric	European	0.0411	0.0896	0.6466	0.3908	0.0551	SNPs from the MHC (chr6 26M~34M) region was removed for this traits
Diagnoses - main ICD10: M23 Internal derangement of knee	ukbb	European	-0.0701	0.1532	0.647	0.0058	0.0021	SNPs from the MHC (chr6 26M~34M) region was removed for this traits
Mean diameter for HDL particles	metabolites	European	-0.0663	0.1454	0.6484	0.1191	0.0349	SNPs from the MHC (chr6 26M~34M) region was removed for this traits
Non-cancer illness code_ self-reported: vitiligo	ukbb	European	0.1211	0.2657	0.6485	0.0015	0.0016	SNPs from the MHC (chr6 26M~34M) region was removed for this traits
Forced expiratory volume in 1-second (FEV1)_ predicted	ukbb	European	0.0297	0.0654	0.6496	0.1573	0.0121	SNPs from the MHC (chr6 26M~34M) region was removed for this traits
Had major operations	ukbb	European	0.0465	0.103	0.6515	0.0247	0.0044	SNPs from the MHC (chr6 26M~34M) region was removed for this traits
Free cholesterol in small VLDL	metabolites	European	-0.0698	0.1545	0.6517	0.1022	0.0364	SNPs from the MHC (chr6 26M~34M) region was removed for this traits
Non-cancer illness code_ self-reported: uterine fibroids	ukbb	European	0.0651	0.1445	0.6526	0.0055	0.0018	SNPs from the MHC (chr6 26M~34M) region was removed for this traits
Non-cancer illness code_ self-reported: hiatus hernia	ukbb	European	-0.0549	0.1223	0.6536	0.0088	0.0017	SNPs from the MHC (chr6 26M~34M) region was removed for this traits
Average number of methylene groups per a double bond	metabolites	European	-0.0625	0.1393	0.6536	0.1597	0.0518	Caution: using this data may yield results outside bounds due to relative low Z score of the SNP heritability of the trait; SNPs from the MHC (chr6 26M~34M) region was removed for this traits
Diagnoses - main ICD10: B37 Candidiasis	ukbb	European	-0.4453	0.9976	0.6553	0.0006	0.0016	SNPs from the MHC (chr6 26M~34M) region was removed for this traits
Lumbar Spine bone mineral density	bone	Mixed	0.0391	0.0878	0.6562	0.1169	0.0158	Caution: using this data may yield less robust results due to minor departure of the LD structure; SNPs from the MHC (chr6 26M~34M) region was removed for this traits
Eye problems/disorders: Glaucoma	ukbb	European	-0.0549	0.1238	0.6572	0.0324	0.0063	SNPs from the MHC (chr6 26M~34M) region was removed for this traits
22:6 docosahexaenoic acid	metabolites	European	-0.0867	0.1961	0.6583	0.1036	0.042	SNPs from the MHC (chr6 26M~34M) region was removed for this traits
Cholesterol esters in medium VLDL	metabolites	European	-0.0602	0.1371	0.6607	0.1438	0.0395	SNPs from the MHC (chr6 26M~34M) region was removed for this traits
Frequency of walking for pleasure in last 4 weeks	ukbb	European	0.0378	0.0863	0.6616	0.0341	0.0031	SNPs from the MHC (chr6 26M~34M) region was removed for this traits
Number of incorrect matches in round	ukbb	European	0.0273	0.0624	0.6622	0.0533	0.003	SNPs from the MHC (chr6 26M~34M) region was removed for this traits
Ever depressed for a whole week	ukbb	European	0.0375	0.086	0.6631	0.062	0.0063	SNPs from the MHC (chr6 26M~34M) region was removed for this traits
Leucine	metabolites	European	0.086	0.198	0.6642	0.0398	0.0239	Caution: using this data may yield results outside bounds due to relative low Z score of the SNP heritability of the trait; SNPs from the MHC (chr6 26M~34M) region was removed for this traits
Diagnoses - main ICD10: R11 Nausea and vomiting	ukbb	European	0.1216	0.2804	0.6644	0.0016	0.0017	SNPs from the MHC (chr6 26M~34M) region was removed for this traits
Number of days/week of moderate physical activity 10+ minutes	ukbb	European	0.0306	0.0709	0.6654	0.0426	0.0027	SNPs from the MHC (chr6 26M~34M) region was removed for this traits
Hair/balding pattern: Pattern 4	ukbb	European	0.0244	0.0567	0.6666	0.1585	0.0214	SNPs from the MHC (chr6 26M~34M) region was removed for this traits
Forced expiratory volume in 1 second (FEV1)/Forced Vital capacity(FVC)	lung_function	European	0.0491	0.1147	0.669	0.0863	0.0162	SNPs from the MHC (chr6 26M~34M) region was removed for this traits
Triglycerides in very small VLDL	metabolites	European	-0.0592	0.1384	0.669	0.1422	0.0397	SNPs from the MHC (chr6 26M~34M) region was removed for this traits
Diagnoses - main ICD10: J33 Nasal polyp	ukbb	European	-0.112	0.2634	0.6708	0.0019	0.0018	SNPs from the MHC (chr6 26M~34M) region was removed for this traits
Heart rate	haemotological	Mixed	-0.0379	0.0893	0.6714	0.0797	0.0103	Caution: using this data may yield less robust results due to minor departure of the LD structure; SNPs from the MHC (chr6 26M~34M) region was removed for this traits
Primary sclerosing cholangitis	autoimmune	Mixed	-0.052	0.1226	0.6715	0.3468	0.101	Caution: using this data may yield results outside bounds due to relative low Z score of the SNP heritability of the trait; SNPs from the MHC (chr6 26M~34M) region was removed for this traits
Phospholipids in small VLDL	metabolites	European	-0.0662	0.1561	0.6716	0.1083	0.0362	SNPs from the MHC (chr6 26M~34M) region was removed for this traits
Diagnoses - main ICD10: Z47 Other orthopaedic follow-up care	ukbb	European	0.0823	0.1966	0.6756	0.0032	0.0017	SNPs from the MHC (chr6 26M~34M) region was removed for this traits
FEV1/FVC	lung_function	European	0.0356	0.0853	0.676	0.0855	0.0101	SNPs from the MHC (chr6 26M~34M) region was removed for this traits
Diagnoses - main ICD10: S09 Other and unspecified injuries of head	ukbb	European	0.0804	0.1925	0.6763	0.0036	0.0017	SNPs from the MHC (chr6 26M~34M) region was removed for this traits
Serumurate overweight	uric_acid	European	-0.0465	0.1122	0.6782	0.5102	0.2678	Caution: using this data may yield results outside bounds due to relative low Z score of the SNP heritability of the trait; SNPs from the MHC (chr6 26M~34M) region was removed for this traits
Non-cancer illness code_ self-reported: hypopituitarism	ukbb	European	-0.133	0.3206	0.6782	0.0014	0.0015	SNPs from the MHC (chr6 26M~34M) region was removed for this traits
Qualifications: A levels/AS levels or equivalent	ukbb	European	-0.0202	0.0491	0.6803	0.0952	0.0041	SNPs from the MHC (chr6 26M~34M) region was removed for this traits
Qualifications: O levels/GCSEs or equivalent	ukbb	European	-0.0261	0.064	0.6838	0.0473	0.0028	SNPs from the MHC (chr6 26M~34M) region was removed for this traits
Free cholesterol in medium VLDL	metabolites	European	-0.0611	0.1505	0.6846	0.1023	0.0363	SNPs from the MHC (chr6 26M~34M) region was removed for this traits
Mean Putamen	brain_volume	European	0.0423	0.1043	0.685	0.2917	0.0551	SNPs from the MHC (chr6 26M~34M) region was removed for this traits
Number of older siblings	ukbb	European	0.1247	0.3074	0.6851	0.0049	0.0056	SNPs from the MHC (chr6 26M~34M) region was removed for this traits
Forced expiratory volume in 1 second (FEV1)/Forced Vital capacity(FVC)	lung_function	European	-0.0408	0.1014	0.6873	0.1108	0.0145	SNPs from the MHC (chr6 26M~34M) region was removed for this traits
Total cholesterol in medium VLDL	metabolites	European	-0.0559	0.1422	0.6944	0.1171	0.0366	SNPs from the MHC (chr6 26M~34M) region was removed for this traits
Diagnoses - main ICD10: R04 Haemorrhage from respiratory passages	ukbb	European	-0.1046	0.2678	0.6961	0.0019	0.0018	SNPs from the MHC (chr6 26M~34M) region was removed for this traits
Forearm Bone mineral density	bone	Mixed	-0.0631	0.1617	0.6966	0.1117	0.0528	Caution: using this data may yield results outside bounds due to relative low Z score of the SNP heritability of the trait; using this data may yield less robust results due to minor departure of the LD structure; SNPs from the MHC (chr6 26M~34M) region was removed for this traits
Heel bone mineral density (BMD) T-score_ automated	ukbb	European	0.019	0.0489	0.698	0.2862	0.037	SNPs from the MHC (chr6 26M~34M) region was removed for this traits
Ever manic/hyper for 2 days	ukbb	European	0.0546	0.1418	0.7002	0.0166	0.0059	SNPs from the MHC (chr6 26M~34M) region was removed for this traits
Total cholesterol in large HDL	metabolites	European	-0.0533	0.1407	0.7049	0.1116	0.0329	SNPs from the MHC (chr6 26M~34M) region was removed for this traits
Diagnoses - main ICD10: K30 Dyspepsia	ukbb	European	-0.0724	0.1917	0.7057	0.0041	0.0017	SNPs from the MHC (chr6 26M~34M) region was removed for this traits
Concentration of very large VLDL particles	metabolites	European	0.0511	0.1358	0.7068	0.114	0.032	SNPs from the MHC (chr6 26M~34M) region was removed for this traits
Total lipids in very large VLDL	metabolites	European	-0.0471	0.1262	0.709	0.1286	0.034	SNPs from the MHC (chr6 26M~34M) region was removed for this traits
Urinary albumin-to-creatinine ratio	kidney	European	0.0551	0.148	0.7095	0.0494	0.0113	SNPs from the MHC (chr6 26M~34M) region was removed for this traits
Diagnoses - main ICD10: C50 Malignant neoplasm of breast	ukbb	European	-0.0415	0.1115	0.7098	0.0095	0.0019	SNPs from the MHC (chr6 26M~34M) region was removed for this traits
Phospholipids in very large HDL	metabolites	European	-0.0578	0.1557	0.7103	0.0945	0.033	SNPs from the MHC (chr6 26M~34M) region was removed for this traits
Knee pain for 3+ months	ukbb	European	-0.0517	0.1399	0.7116	0.0319	0.0081	SNPs from the MHC (chr6 26M~34M) region was removed for this traits
Illnesses of mother: High blood pressure	ukbb	European	-0.0317	0.0882	0.7195	0.0301	0.0027	SNPs from the MHC (chr6 26M~34M) region was removed for this traits
Cough on most days	ukbb	European	0.0414	0.1158	0.7208	0.0448	0.0082	SNPs from the MHC (chr6 26M~34M) region was removed for this traits
Leptin_not_adjBMI	hormone	European	-0.0408	0.1152	0.7232	0.0955	0.0178	SNPs from the MHC (chr6 26M~34M) region was removed for this traits
Illnesses of mother: None of the above (group 2)	ukbb	European	0.0469	0.1333	0.7251	0.0085	0.002	SNPs from the MHC (chr6 26M~34M) region was removed for this traits
Own birth weight	anthropometric	Mixed	-0.0195	0.0566	0.7307	0.0888	0.0057	SNPs from the MHC (chr6 26M~34M) region was removed for this traits
Diagnoses - main ICD10: N92 Excessive_ frequent and irregular menstruation	ukbb	European	0.0477	0.1395	0.7324	0.0069	0.002	SNPs from the MHC (chr6 26M~34M) region was removed for this traits
Height_2010	anthropometric	European	-0.018	0.053	0.7338	0.2669	0.0157	SNPs from the MHC (chr6 26M~34M) region was removed for this traits
Diagnoses - main ICD10: K76 Other diseases of liver	ukbb	European	0.0662	0.1948	0.7341	0.0039	0.0017	SNPs from the MHC (chr6 26M~34M) region was removed for this traits
Cancer code_ self-reported: prostate cancer	ukbb	European	-0.0596	0.1754	0.7341	0.0047	0.0017	SNPs from the MHC (chr6 26M~34M) region was removed for this traits
Average weekly intake of other alcoholic drinks	ukbb	European	-0.1713	0.5048	0.7344	0.0031	0.0066	SNPs from the MHC (chr6 26M~34M) region was removed for this traits
Total Cholesterol	lipids	European	-0.0279	0.0826	0.7357	0.1036	0.0292	SNPs from the MHC (chr6 26M~34M) region was removed for this traits
Illness_ injury_ bereavement_ stress in last 2 years: Serious illness_ injury or assault of a close relative	ukbb	European	-0.0386	0.115	0.7369	0.0099	0.002	SNPs from the MHC (chr6 26M~34M) region was removed for this traits
Valine	metabolites	European	0.0693	0.2089	0.7402	0.0363	0.0228	SNPs from the MHC (chr6 26M~34M) region was removed for this traits
Fracture resulting from simple fall	ukbb	European	0.0503	0.1528	0.7419	0.0579	0.0177	SNPs from the MHC (chr6 26M~34M) region was removed for this traits
Diagnoses - main ICD10: I25 Chronic ischaemic heart disease	ukbb	European	0.0314	0.0966	0.745	0.0204	0.0022	SNPs from the MHC (chr6 26M~34M) region was removed for this traits
Birth weight	anthropometric	European	-0.0232	0.0728	0.7501	0.1002	0.0074	SNPs from the MHC (chr6 26M~34M) region was removed for this traits
Total cholesterol in medium LDL	metabolites	European	-0.0731	0.2304	0.7511	0.0431	0.0521	SNPs from the MHC (chr6 26M~34M) region was removed for this traits
Hip circumference	ukbb	European	0.0134	0.0421	0.7512	0.2113	0.0082	SNPs from the MHC (chr6 26M~34M) region was removed for this traits
Free cholesterol to esterified cholesterol ratio	metabolites	European	-0.1203	0.3805	0.7518	0.0297	0.0571	Caution: using this data may yield results outside bounds due to relative low Z score of the SNP heritability of the trait; SNPs from the MHC (chr6 26M~34M) region was removed for this traits
Fractured/broken bones in last 5 years	ukbb	European	-0.0295	0.0934	0.7524	0.0153	0.0023	SNPs from the MHC (chr6 26M~34M) region was removed for this traits
Reason for glasses/contact lenses: For just reading/near work as you are getting older (called presbyopia)	ukbb	European	-0.0613	0.1952	0.7537	0.0036	0.0018	SNPs from the MHC (chr6 26M~34M) region was removed for this traits
Reason for reducing amount of alcohol drunk: Health precaution	ukbb	European	0.0288	0.0928	0.7567	0.0474	0.0052	SNPs from the MHC (chr6 26M~34M) region was removed for this traits
Non-cancer illness code_ self-reported: heart attack/myocardial infarction	ukbb	European	-0.0278	0.0902	0.758	0.0195	0.0022	SNPs from the MHC (chr6 26M~34M) region was removed for this traits
Smoking Initiation	smoking_behaviour	European	-0.0574	0.1922	0.7652	0.0041	0.0015	SNPs from the MHC (chr6 26M~34M) region was removed for this traits
Mothers age at death	aging	European	-0.0496	0.1662	0.7654	0.0267	0.0085	SNPs from the MHC (chr6 26M~34M) region was removed for this traits
Vitamin and mineral supplements: Vitamin D	ukbb	European	-0.0411	0.139	0.7676	0.006	0.0019	SNPs from the MHC (chr6 26M~34M) region was removed for this traits
Vascular/heart problems diagnosed by doctor: Heart attack	ukbb	European	-0.0273	0.0926	0.7683	0.0186	0.0021	SNPs from the MHC (chr6 26M~34M) region was removed for this traits
Mean platelet volume	haemotological	European	-0.0313	0.1063	0.7686	0.2748	0.054	SNPs from the MHC (chr6 26M~34M) region was removed for this traits
Vitamin and mineral supplements: Vitamin B	ukbb	European	0.0382	0.1309	0.7705	0.0072	0.0017	SNPs from the MHC (chr6 26M~34M) region was removed for this traits
Diagnoses - main ICD10: N40 Hyperplasia of prostate	ukbb	European	0.0446	0.1529	0.7706	0.0054	0.0018	SNPs from the MHC (chr6 26M~34M) region was removed for this traits
Illnesses of father: Diabetes	ukbb	European	0.0299	0.1028	0.7714	0.0173	0.0026	SNPs from the MHC (chr6 26M~34M) region was removed for this traits
Diagnoses - main ICD10: Z80 Family history of malignant neoplasm	ukbb	European	-0.0656	0.226	0.7715	0.0022	0.0016	SNPs from the MHC (chr6 26M~34M) region was removed for this traits
Hand grip strength (left)	ukbb	European	0.0154	0.0536	0.7741	0.1033	0.0045	SNPs from the MHC (chr6 26M~34M) region was removed for this traits
Number of children fathered	ukbb	European	-0.0271	0.0956	0.7765	0.0313	0.0042	SNPs from the MHC (chr6 26M~34M) region was removed for this traits
Time spent using computer	ukbb	European	-0.0152	0.0543	0.7801	0.0923	0.0042	SNPs from the MHC (chr6 26M~34M) region was removed for this traits
Illnesses of siblings: Diabetes	ukbb	European	-0.0268	0.0965	0.7812	0.0203	0.0026	SNPs from the MHC (chr6 26M~34M) region was removed for this traits
Tobacco smoking: Ex-smoker	ukbb	European	0.0241	0.0871	0.7824	0.0737	0.0102	SNPs from the MHC (chr6 26M~34M) region was removed for this traits
Creatinine	metabolites	European	0.0368	0.1343	0.7838	0.0825	0.027	SNPs from the MHC (chr6 26M~34M) region was removed for this traits
Concentration of chylomicrons and largest VLDL particles	metabolites	European	-0.0381	0.14	0.7856	0.112	0.032	SNPs from the MHC (chr6 26M~34M) region was removed for this traits
Non-cancer illness code_ self-reported: bone disorder	ukbb	European	-0.092	0.3509	0.7932	0.0009	0.0015	SNPs from the MHC (chr6 26M~34M) region was removed for this traits
Mineral and other dietary supplements: Zinc	ukbb	European	-0.0301	0.1155	0.7948	0.0108	0.0018	SNPs from the MHC (chr6 26M~34M) region was removed for this traits
Rheumatoid Arthritis	autoimmune	European	0.0208	0.0805	0.7961	0.1396	0.0152	SNPs from the MHC (chr6 26M~34M) region was removed for this traits
Phospholipids in medium VLDL	metabolites	European	-0.0375	0.1457	0.7966	0.1071	0.0363	SNPs from the MHC (chr6 26M~34M) region was removed for this traits
Diagnoses - main ICD10: M10 Gout	ukbb	European	0.0694	0.2714	0.798	0.0019	0.0018	SNPs from the MHC (chr6 26M~34M) region was removed for this traits
Diagnoses - main ICD10: S66 Injury of muscle and tendon at wrist and hand level	ukbb	European	0.0574	0.2279	0.8011	0.0024	0.0015	SNPs from the MHC (chr6 26M~34M) region was removed for this traits
Non-cancer illness code_ self-reported: ankylosing spondylitis	ukbb	European	0.092	0.3683	0.8028	0.001	0.002	SNPs from the MHC (chr6 26M~34M) region was removed for this traits
Diagnoses - main ICD10: K20 Oesophagitis	ukbb	European	0.0649	0.2686	0.8089	0.0018	0.0016	SNPs from the MHC (chr6 26M~34M) region was removed for this traits
Diagnoses - main ICD10: F43 Reaction to severe stress_ and adjustment disorders	ukbb	European	0.0632	0.2636	0.8104	0.0016	0.0015	SNPs from the MHC (chr6 26M~34M) region was removed for this traits
Number of pregnancy terminations	ukbb	European	0.03	0.1265	0.8124	0.0578	0.0114	SNPs from the MHC (chr6 26M~34M) region was removed for this traits
Diagnoses - main ICD10: H25 Senile cataract	ukbb	European	-0.0472	0.1996	0.8129	0.0029	0.0018	SNPs from the MHC (chr6 26M~34M) region was removed for this traits
Cancer code_ self-reported: malignant melanoma	ukbb	European	-0.0363	0.1537	0.8131	0.0052	0.0018	SNPs from the MHC (chr6 26M~34M) region was removed for this traits
Mean Caudate	brain_volume	European	-0.0259	0.112	0.8172	0.2496	0.0492	SNPs from the MHC (chr6 26M~34M) region was removed for this traits
Number of children ever born	reproductive	European	0.0165	0.0727	0.8201	0.0239	0.0022	SNPs from the MHC (chr6 26M~34M) region was removed for this traits
Non-cancer illness code_ self-reported: hyperthyroidism/thyrotoxicosis	ukbb	European	-0.0275	0.1215	0.8212	0.0081	0.0021	SNPs from the MHC (chr6 26M~34M) region was removed for this traits
Transport type for commuting to job workplace: Public transport	ukbb	European	0.0221	0.1009	0.8263	0.0277	0.0035	SNPs from the MHC (chr6 26M~34M) region was removed for this traits
Ever taken oral contraceptive pill	ukbb	European	-0.0249	0.1144	0.828	0.0188	0.0034	SNPs from the MHC (chr6 26M~34M) region was removed for this traits
Triglycerides in small VLDL	metabolites	European	0.0291	0.1348	0.829	0.1174	0.0381	SNPs from the MHC (chr6 26M~34M) region was removed for this traits
Concentration of very large HDL particles	metabolites	European	-0.0424	0.1988	0.8313	0.0554	0.031	Caution: using this data may yield results outside bounds due to relative low Z score of the SNP heritability of the trait; SNPs from the MHC (chr6 26M~34M) region was removed for this traits
Diagnoses - main ICD10: T84 Complications of internal orthopaedic prosthetic devices_ implants and grafts	ukbb	European	-0.0289	0.1364	0.8324	0.0058	0.002	SNPs from the MHC (chr6 26M~34M) region was removed for this traits
ICV	brain_volume	European	-0.0276	0.1309	0.8332	0.2069	0.0533	SNPs from the MHC (chr6 26M~34M) region was removed for this traits
Mineral and other dietary supplements: None of the above	ukbb	European	-0.0163	0.0777	0.8343	0.03	0.0025	SNPs from the MHC (chr6 26M~34M) region was removed for this traits
Handedness (chirality/laterality): Use both right and left hands equally	ukbb	European	0.0431	0.2101	0.8374	0.0031	0.0017	SNPs from the MHC (chr6 26M~34M) region was removed for this traits
Forced expiratory volume in 1 second (FEV1)/Forced Vital capacity(FVC)	lung_function	European	-0.0149	0.0731	0.8387	0.2321	0.0217	SNPs from the MHC (chr6 26M~34M) region was removed for this traits
Platelet count	haemotological	European	-0.0155	0.0764	0.8392	0.1116	0.0138	SNPs from the MHC (chr6 26M~34M) region was removed for this traits
Urinary albumin-to-creatinine ratio (non-diabetes)	kidney	European	-0.0318	0.1605	0.8427	0.0542	0.0133	SNPs from the MHC (chr6 26M~34M) region was removed for this traits
Number of days/week of vigorous physical activity 10+ minutes	ukbb	European	-0.015	0.0755	0.8429	0.0359	0.0026	SNPs from the MHC (chr6 26M~34M) region was removed for this traits
Cigarettes Per Day	smoking_behaviour	European	-0.0297	0.1523	0.8452	0.0156	0.0079	Caution: using this data may yield results outside bounds due to relative low Z score of the SNP heritability of the trait; SNPs from the MHC (chr6 26M~34M) region was removed for this traits
Non-cancer illness code_ self-reported: pulmonary embolism +/- dvt	ukbb	European	-0.0323	0.1658	0.8455	0.0048	0.0016	SNPs from the MHC (chr6 26M~34M) region was removed for this traits
Pack Years	smoking_behaviour	European	0.1209	0.6256	0.8468	0.0888	0.0428	Caution: using this data may yield results outside bounds due to relative low Z score of the SNP heritability of the trait; SNPs from the MHC (chr6 26M~34M) region was removed for this traits
Glutamine	metabolites	European	0.0296	0.1572	0.8508	0.0729	0.0265	SNPs from the MHC (chr6 26M~34M) region was removed for this traits
Mouth/teeth dental problems: Mouth ulcers	ukbb	European	-0.0155	0.0835	0.8528	0.0266	0.004	SNPs from the MHC (chr6 26M~34M) region was removed for this traits
Birth weight of first child	ukbb	European	0.0122	0.0662	0.8534	0.1097	0.0079	SNPs from the MHC (chr6 26M~34M) region was removed for this traits
Serum total triglycerides	metabolites	European	-0.0243	0.1319	0.8541	0.12	0.0373	SNPs from the MHC (chr6 26M~34M) region was removed for this traits
Bring up phlegm/sputum/mucus on most days	ukbb	European	-0.027	0.1473	0.8547	0.026	0.0071	SNPs from the MHC (chr6 26M~34M) region was removed for this traits
Reason for glasses/contact lenses: For long-sightedness_ i.e. for distance and near_ but particularly for near tasks like reading (called hypermetropia)	ukbb	European	0.0199	0.1091	0.8555	0.0116	0.002	SNPs from the MHC (chr6 26M~34M) region was removed for this traits
Types of transport used (excluding work): Car/motor vehicle	ukbb	European	0.0153	0.0844	0.8559	0.0255	0.002	SNPs from the MHC (chr6 26M~34M) region was removed for this traits
Number of days/week walked 10+ minutes	ukbb	European	0.0113	0.0628	0.8573	0.044	0.0025	SNPs from the MHC (chr6 26M~34M) region was removed for this traits
Diagnoses - main ICD10: M20 Acquired deformities of fingers and toes	ukbb	European	-0.0228	0.1294	0.8602	0.009	0.0019	SNPs from the MHC (chr6 26M~34M) region was removed for this traits
Triglycerides in chylomicrons and largest VLDL particles	metabolites	European	-0.0255	0.1469	0.8624	0.0845	0.0294	SNPs from the MHC (chr6 26M~34M) region was removed for this traits
Non-cancer illness code_ self-reported: migraine	ukbb	European	-0.0159	0.0924	0.8637	0.016	0.0022	SNPs from the MHC (chr6 26M~34M) region was removed for this traits
Breastfed as a baby	ukbb	European	0.015	0.0888	0.8656	0.0242	0.003	SNPs from the MHC (chr6 26M~34M) region was removed for this traits
Alanine	metabolites	European	0.0232	0.1383	0.8667	0.0888	0.0298	SNPs from the MHC (chr6 26M~34M) region was removed for this traits
Non-cancer illness code_ self-reported: polio / poliomyelitis	ukbb	European	0.0541	0.3258	0.8681	0.0014	0.0016	SNPs from the MHC (chr6 26M~34M) region was removed for this traits
Insomnia	sleeping	European	0.016	0.0977	0.87	0.0446	0.0057	SNPs from the MHC (chr6 26M~34M) region was removed for this traits
Shortness of breath walking on level ground	ukbb	European	-0.0158	0.0974	0.8711	0.0437	0.0059	SNPs from the MHC (chr6 26M~34M) region was removed for this traits
Diagnoses - main ICD10: Z09 Follow-up examination after treatment for conditions other than malignant neoplasms	ukbb	European	0.0238	0.1472	0.8717	0.0061	0.0018	SNPs from the MHC (chr6 26M~34M) region was removed for this traits
Blood clot_ DVT_ bronchitis_ emphysema_ asthma_ rhinitis_ eczema_ allergy diagnosed by doctor: Blood clot in the lung	ukbb	European	-0.0266	0.1653	0.8723	0.0049	0.0017	SNPs from the MHC (chr6 26M~34M) region was removed for this traits
Phospholipids in large VLDL	metabolites	European	-0.0223	0.1405	0.8739	0.1014	0.0335	SNPs from the MHC (chr6 26M~34M) region was removed for this traits
Time from waking to first cigarette	ukbb	European	0.0265	0.1677	0.8742	0.0667	0.03	SNPs from the MHC (chr6 26M~34M) region was removed for this traits
Comparative body size at age 10	ukbb	European	0.0069	0.0439	0.8744	0.1439	0.0107	SNPs from the MHC (chr6 26M~34M) region was removed for this traits
Exposure to tobacco smoke at home	ukbb	European	-0.0201	0.1273	0.8745	0.009	0.002	SNPs from the MHC (chr6 26M~34M) region was removed for this traits
Triglycerides in large VLDL	metabolites	European	-0.022	0.1409	0.8759	0.101	0.0315	SNPs from the MHC (chr6 26M~34M) region was removed for this traits
Illnesses of siblings: Severe depression	ukbb	European	-0.0172	0.1135	0.8795	0.0145	0.0024	SNPs from the MHC (chr6 26M~34M) region was removed for this traits
Intelligence	cognitive	European	-0.0093	0.0617	0.8804	0.189	0.0118	SNPs from the MHC (chr6 26M~34M) region was removed for this traits
Total lipids in medium VLDL	metabolites	European	0.0193	0.1293	0.8812	0.1385	0.0382	SNPs from the MHC (chr6 26M~34M) region was removed for this traits
Concentration of medium VLDL particles	metabolites	European	-0.0181	0.1236	0.8837	0.1555	0.0391	SNPs from the MHC (chr6 26M~34M) region was removed for this traits
Insomnia	sleeping	European	-0.0126	0.0864	0.8838	0.1272	0.0135	SNPs from the MHC (chr6 26M~34M) region was removed for this traits
Birth weight	ukbb	European	-0.0087	0.0601	0.8853	0.104	0.0069	SNPs from the MHC (chr6 26M~34M) region was removed for this traits
Risk taking	ukbb	European	0.0092	0.0641	0.8859	0.0537	0.0031	SNPs from the MHC (chr6 26M~34M) region was removed for this traits
Non-cancer illness code_ self-reported: joint disorder	ukbb	European	0.0205	0.1461	0.8885	0.0051	0.0017	SNPs from the MHC (chr6 26M~34M) region was removed for this traits
Sitting height ratio	anthropometric	European	-0.0149	0.1072	0.8895	0.233	0.0295	SNPs from the MHC (chr6 26M~34M) region was removed for this traits
Distance between home and job workplace	ukbb	European	-0.0191	0.1382	0.89	0.012	0.0036	SNPs from the MHC (chr6 26M~34M) region was removed for this traits
Non-cancer illness code_ self-reported: gout	ukbb	European	0.0112	0.0847	0.895	0.0227	0.0056	SNPs from the MHC (chr6 26M~34M) region was removed for this traits
HOMA-B	glycemic	European	-0.0176	0.1375	0.8982	0.0812	0.0145	SNPs from the MHC (chr6 26M~34M) region was removed for this traits
Diagnoses - main ICD10: M70 Soft tissue disorders related to use_ overuse and pressure	ukbb	European	-0.0239	0.1883	0.8992	0.0032	0.0016	SNPs from the MHC (chr6 26M~34M) region was removed for this traits
Mean Hippocampus	brain_volume	European	0.0164	0.1365	0.9043	0.1715	0.0527	SNPs from the MHC (chr6 26M~34M) region was removed for this traits
Tinnitus: Yes_ now most or all of the time	ukbb	European	0.0129	0.1082	0.9051	0.0362	0.0059	SNPs from the MHC (chr6 26M~34M) region was removed for this traits
Wears glasses or contact lenses	ukbb	European	0.0108	0.0957	0.9103	0.0159	0.0018	SNPs from the MHC (chr6 26M~34M) region was removed for this traits
Medication for pain relief_ constipation_ heartburn: Laxatives (e.g. Dulcolax_ Senokot)	ukbb	European	0.0127	0.1165	0.9132	0.0103	0.0018	SNPs from the MHC (chr6 26M~34M) region was removed for this traits
Offspring birth weight (maternal effect)	31043758	anthropometric	SNPs from the MHC (chr6 26M~34M) region was removed for this traits	0.0554	0.9134	0.361	0.1006	European
Vitamin and mineral supplements: None of the above	ukbb	European	0.0069	0.068	0.9194	0.0307	0.0021	SNPs from the MHC (chr6 26M~34M) region was removed for this traits
Primary biliary cirrhosis	autoimmune	European	-0.0106	0.1052	0.9197	0.3535	0.073	SNPs from the MHC (chr6 26M~34M) region was removed for this traits
Cholesterol esters in large VLDL	metabolites	European	-0.0121	0.1204	0.9197	0.1597	0.0397	SNPs from the MHC (chr6 26M~34M) region was removed for this traits
Number of trend entries	ukbb	European	0.018	0.1841	0.922	0.0263	0.0116	SNPs from the MHC (chr6 26M~34M) region was removed for this traits
Father still alive	ukbb	European	0.0146	0.1499	0.9226	0.0064	0.0018	SNPs from the MHC (chr6 26M~34M) region was removed for this traits
Apolipoprotein B	metabolites	European	0.0179	0.1939	0.9263	0.0633	0.0436	SNPs from the MHC (chr6 26M~34M) region was removed for this traits
Tyrosine	metabolites	European	-0.0168	0.1832	0.9268	0.0515	0.0257	Caution: using this data may yield results outside bounds due to relative low Z score of the SNP heritability of the trait; SNPs from the MHC (chr6 26M~34M) region was removed for this traits
Number of depression episodes	ukbb	European	-0.018	0.1981	0.9277	0.0251	0.0132	SNPs from the MHC (chr6 26M~34M) region was removed for this traits
Chronotype	sleeping	European	0.0063	0.0718	0.9299	0.0982	0.0066	SNPs from the MHC (chr6 26M~34M) region was removed for this traits
Number of full brothers	ukbb	European	-0.0084	0.0952	0.9299	0.0168	0.0019	SNPs from the MHC (chr6 26M~34M) region was removed for this traits
Total lipids in very large HDL	metabolites	European	-0.016	0.1917	0.9334	0.0595	0.031	Caution: using this data may yield results outside bounds due to relative low Z score of the SNP heritability of the trait; SNPs from the MHC (chr6 26M~34M) region was removed for this traits
Standing height	ukbb	European	-0.0034	0.0413	0.9338	0.4185	0.0218	SNPs from the MHC (chr6 26M~34M) region was removed for this traits
Cancer code_ self-reported: small intestine/small bowel cancer	ukbb	European	0.0406	0.4956	0.9348	0.0007	0.0017	SNPs from the MHC (chr6 26M~34M) region was removed for this traits
Diagnoses - main ICD10: K43 Ventral hernia	ukbb	European	-0.016	0.1968	0.9351	0.0033	0.0018	SNPs from the MHC (chr6 26M~34M) region was removed for this traits
Peak expiratory flow	lung_function	European	-0.0112	0.1376	0.9352	0.097	0.0236	SNPs from the MHC (chr6 26M~34M) region was removed for this traits
Duration of vigorous activity	ukbb	European	0.0068	0.085	0.9364	0.0372	0.0038	SNPs from the MHC (chr6 26M~34M) region was removed for this traits
Non-cancer illness code_ self-reported: glaucoma	ukbb	European	0.0096	0.1221	0.9376	0.0104	0.002	SNPs from the MHC (chr6 26M~34M) region was removed for this traits
Diagnoses - main ICD10: R14 Flatulence and related conditions	ukbb	European	-0.0124	0.1683	0.9411	0.004	0.0016	SNPs from the MHC (chr6 26M~34M) region was removed for this traits
Triglycerides in medium VLDL	metabolites	European	0.011	0.1502	0.9415	0.0922	0.0344	SNPs from the MHC (chr6 26M~34M) region was removed for this traits
Lung adenocarcinoma	cancer	European	-0.0118	0.2067	0.9543	0.0198	0.0132	Caution: using this data may yield results outside bounds due to relative low Z score of the SNP heritability of the trait; SNPs from the MHC (chr6 26M~34M) region was removed for this traits
Prospective memory result	ukbb	European	-0.0048	0.0853	0.9552	0.0537	0.0067	SNPs from the MHC (chr6 26M~34M) region was removed for this traits
Non-cancer illness code_ self-reported: retinal detachment	ukbb	European	0.0093	0.1787	0.9583	0.0037	0.0017	SNPs from the MHC (chr6 26M~34M) region was removed for this traits
Squamous cell lung cancer	cancer	European	-0.0086	0.1644	0.9585	0.0345	0.013	SNPs from the MHC (chr6 26M~34M) region was removed for this traits
Mouth/teeth dental problems: Bleeding gums	ukbb	European	-0.0042	0.0821	0.9594	0.0233	0.0022	SNPs from the MHC (chr6 26M~34M) region was removed for this traits
Diagnoses - main ICD10: C61 Malignant neoplasm of prostate	ukbb	European	-0.0113	0.2243	0.9598	0.0026	0.0017	SNPs from the MHC (chr6 26M~34M) region was removed for this traits
18:2 linoleic acid (LA)	metabolites	European	0.0095	0.2001	0.962	0.0862	0.0524	SNPs from the MHC (chr6 26M~34M) region was removed for this traits
Home area population density - urban or rural: England/Wales - Village - less sparse	ukbb	European	0.0108	0.2414	0.9642	0.0026	0.0017	SNPs from the MHC (chr6 26M~34M) region was removed for this traits
Seen a psychiatrist for nerves_ anxiety_ tension or depression	ukbb	European	0.0035	0.0794	0.9652	0.0309	0.0024	SNPs from the MHC (chr6 26M~34M) region was removed for this traits
Diagnoses - main ICD10: K40 Inguinal hernia	ukbb	European	0.0037	0.0913	0.9675	0.0166	0.0023	SNPs from the MHC (chr6 26M~34M) region was removed for this traits
Mineral and other dietary supplements: Glucosamine	ukbb	European	0.0032	0.0863	0.9704	0.0245	0.0025	SNPs from the MHC (chr6 26M~34M) region was removed for this traits
Total lipids in small VLDL	metabolites	European	-0.0049	0.1371	0.9715	0.1391	0.0396	SNPs from the MHC (chr6 26M~34M) region was removed for this traits
Qualifications: CSEs or equivalent	ukbb	European	0.0025	0.0803	0.9755	0.0226	0.0023	SNPs from the MHC (chr6 26M~34M) region was removed for this traits
Parents age at death	aging	European	-0.0045	0.1574	0.9774	0.0262	0.0078	SNPs from the MHC (chr6 26M~34M) region was removed for this traits
Ever highly irritable/argumentative for 2 days	ukbb	European	0.0024	0.093	0.9793	0.0544	0.0061	SNPs from the MHC (chr6 26M~34M) region was removed for this traits
Alzheimers disease	neurological	European	-0.0036	0.1415	0.9797	0.0491	0.0225	SNPs from the MHC (chr6 26M~34M) region was removed for this traits
Length of menstrual cycle	ukbb	European	-0.0029	0.1184	0.9803	0.1162	0.0266	SNPs from the MHC (chr6 26M~34M) region was removed for this traits
Diagnoses - main ICD10: M16 Coxarthrosis [arthrosis of hip]	ukbb	European	-0.002	0.1173	0.9864	0.0116	0.0021	SNPs from the MHC (chr6 26M~34M) region was removed for this traits
Concentration of small VLDL particles	metabolites	European	-0.002	0.1314	0.988	0.1505	0.0399	SNPs from the MHC (chr6 26M~34M) region was removed for this traits
Non-cancer illness code_ self-reported: depression	ukbb	European	-0.0012	0.0869	0.9891	0.0173	0.002	SNPs from the MHC (chr6 26M~34M) region was removed for this traits
Weight change compared with 1 year ago	ukbb	European	-0.0008	0.1178	0.9946	0.0102	0.0017	SNPs from the MHC (chr6 26M~34M) region was removed for this traits
Total lipids in large VLDL	metabolites	European	-0.0007	0.1314	0.9959	0.1298	0.0339	SNPs from the MHC (chr6 26M~34M) region was removed for this traits
Current employment status: Retired	ukbb	European	-0.0004	0.1369	0.9979	0.0085	0.0018	SNPs from the MHC (chr6 26M~34M) region was removed for this traits
Diagnoses - main ICD10: J44 Other chronic obstructive pulmonary disease	ukbb	European	0.0004	0.2411	0.9986	0.002	0.0017	SNPs from the MHC (chr6 26M~34M) region was removed for this traits
Ischemic stroke	cardiometabolic	Mixed	NA	NA	NA	NA	NA	Caution: using these data may yield less robust results due to minor departure of the LD structure; SNPs from the MHC (chr6 26M-34M) region were removed for this trait
Cancer code_ self-reported: lung cancer	ukbb	European	NA	NA	NA	-9.4209e-05	0.0014	SNPs from the MHC (chr6 26M~34M) region was removed for this traits
Treatment/medication code: lisinopril	ukbb	European	NA	NA	NA	NA	NA	SNPs from the MHC (chr6 26M~34M) region was removed for this traits
Treatment/medication code: ramipril	ukbb	European	NA	NA	NA	NA	NA	SNPs from the MHC (chr6 26M~34M) region was removed for this traits
Treatment/medication code: isosorbide mononitrate	ukbb	European	NA	NA	NA	NA	NA	SNPs from the MHC (chr6 26M~34M) region was removed for this traits
Treatment/medication code: isosorbide dinitrate	ukbb	European	NA	NA	NA	NA	NA	SNPs from the MHC (chr6 26M~34M) region was removed for this traits
Treatment/medication code: tranexamic acid	ukbb	European	NA	NA	NA	NA	NA	SNPs from the MHC (chr6 26M~34M) region was removed for this traits
Treatment/medication code: simvastatin	ukbb	European	NA	NA	NA	NA	NA	SNPs from the MHC (chr6 26M~34M) region was removed for this traits
Treatment/medication code: ventolin 100micrograms inhaler	ukbb	European	NA	NA	NA	NA	NA	SNPs from the MHC (chr6 26M~34M) region was removed for this traits
Treatment/medication code: atrovent 20micrograms inhaler	ukbb	European	NA	NA	NA	NA	NA	SNPs from the MHC (chr6 26M~34M) region was removed for this traits
Treatment/medication code: becotide 50 inhaler	ukbb	European	NA	NA	NA	NA	NA	SNPs from the MHC (chr6 26M~34M) region was removed for this traits
Treatment/medication code: kapake tablet	ukbb	European	NA	NA	NA	NA	NA	SNPs from the MHC (chr6 26M~34M) region was removed for this traits
Treatment/medication code: lansoprazole	ukbb	European	NA	NA	NA	NA	NA	SNPs from the MHC (chr6 26M~34M) region was removed for this traits
Treatment/medication code: lisinopril+hydrochlorothiazide 10mg/12.5mg tablet	ukbb	European	NA	NA	NA	NA	NA	SNPs from the MHC (chr6 26M~34M) region was removed for this traits
Treatment/medication code: tramadol	ukbb	European	NA	NA	NA	NA	NA	SNPs from the MHC (chr6 26M~34M) region was removed for this traits
Treatment/medication code: omeprazole	ukbb	European	NA	NA	NA	NA	NA	SNPs from the MHC (chr6 26M~34M) region was removed for this traits
Treatment/medication code: senna	ukbb	European	NA	NA	NA	NA	NA	SNPs from the MHC (chr6 26M~34M) region was removed for this traits
Treatment/medication code: atenolol	ukbb	European	NA	NA	NA	NA	NA	SNPs from the MHC (chr6 26M~34M) region was removed for this traits
Treatment/medication code: aspirin	ukbb	European	NA	NA	NA	NA	NA	SNPs from the MHC (chr6 26M~34M) region was removed for this traits
Treatment/medication code: logynon tablet	ukbb	European	NA	NA	NA	NA	NA	SNPs from the MHC (chr6 26M~34M) region was removed for this traits
Treatment/medication code: hydroxocobalamin product	ukbb	European	NA	NA	NA	NA	NA	SNPs from the MHC (chr6 26M~34M) region was removed for this traits
Treatment/medication code: vitamin b12 preparation	ukbb	European	NA	NA	NA	NA	NA	SNPs from the MHC (chr6 26M~34M) region was removed for this traits
Treatment/medication code: ibuprofen	ukbb	European	NA	NA	NA	NA	NA	SNPs from the MHC (chr6 26M~34M) region was removed for this traits
Treatment/medication code: morphine	ukbb	European	NA	NA	NA	NA	NA	SNPs from the MHC (chr6 26M~34M) region was removed for this traits
Treatment/medication code: quinine	ukbb	European	NA	NA	NA	NA	NA	SNPs from the MHC (chr6 26M~34M) region was removed for this traits
Treatment/medication code: gliclazide	ukbb	European	NA	NA	NA	NA	NA	SNPs from the MHC (chr6 26M~34M) region was removed for this traits
Treatment/medication code: carbimazole	ukbb	European	NA	NA	NA	NA	NA	SNPs from the MHC (chr6 26M~34M) region was removed for this traits
Treatment/medication code: prednisolone	ukbb	European	NA	NA	NA	NA	NA	SNPs from the MHC (chr6 26M~34M) region was removed for this traits
Treatment/medication code: allopurinol	ukbb	European	NA	NA	NA	NA	NA	SNPs from the MHC (chr6 26M~34M) region was removed for this traits
Treatment/medication code: beconase 50micrograms nasal spray	ukbb	European	NA	NA	NA	NA	NA	SNPs from the MHC (chr6 26M~34M) region was removed for this traits
Treatment/medication code: rhinocort 50micrograms nasal spray	ukbb	European	NA	NA	NA	NA	NA	SNPs from the MHC (chr6 26M~34M) region was removed for this traits
Treatment/medication code: ranitidine	ukbb	European	NA	NA	NA	NA	NA	SNPs from the MHC (chr6 26M~34M) region was removed for this traits
Treatment/medication code: amitriptyline	ukbb	European	NA	NA	NA	NA	NA	SNPs from the MHC (chr6 26M~34M) region was removed for this traits
Treatment/medication code: dothiepin	ukbb	European	NA	NA	NA	NA	NA	SNPs from the MHC (chr6 26M~34M) region was removed for this traits
Treatment/medication code: bisoprolol	ukbb	European	NA	NA	NA	NA	NA	SNPs from the MHC (chr6 26M~34M) region was removed for this traits
Treatment/medication code: doxazosin	ukbb	European	NA	NA	NA	NA	NA	SNPs from the MHC (chr6 26M~34M) region was removed for this traits
Treatment/medication code: amlodipine	ukbb	European	NA	NA	NA	NA	NA	SNPs from the MHC (chr6 26M~34M) region was removed for this traits
Treatment/medication code: salbutamol	ukbb	European	NA	NA	NA	NA	NA	SNPs from the MHC (chr6 26M~34M) region was removed for this traits
Treatment/medication code: eumovate cream	ukbb	European	NA	NA	NA	NA	NA	SNPs from the MHC (chr6 26M~34M) region was removed for this traits
Treatment/medication code: insulin product	ukbb	European	NA	NA	NA	NA	NA	SNPs from the MHC (chr6 26M~34M) region was removed for this traits
Treatment/medication code: cetirizine	ukbb	European	NA	NA	NA	NA	NA	SNPs from the MHC (chr6 26M~34M) region was removed for this traits
Treatment/medication code: codeine	ukbb	European	NA	NA	NA	NA	NA	SNPs from the MHC (chr6 26M~34M) region was removed for this traits
Treatment/medication code: diclofenac	ukbb	European	NA	NA	NA	NA	NA	SNPs from the MHC (chr6 26M~34M) region was removed for this traits
Treatment/medication code: liothyronine	ukbb	European	NA	NA	NA	NA	NA	SNPs from the MHC (chr6 26M~34M) region was removed for this traits
Treatment/medication code: thyroxine product	ukbb	European	NA	NA	NA	NA	NA	SNPs from the MHC (chr6 26M~34M) region was removed for this traits
Treatment/medication code: metformin	ukbb	European	NA	NA	NA	NA	NA	SNPs from the MHC (chr6 26M~34M) region was removed for this traits
Treatment/medication code: warfarin	ukbb	European	NA	NA	NA	NA	NA	SNPs from the MHC (chr6 26M~34M) region was removed for this traits
Treatment/medication code: enalapril	ukbb	European	NA	NA	NA	NA	NA	SNPs from the MHC (chr6 26M~34M) region was removed for this traits
Treatment/medication code: perindopril	ukbb	European	NA	NA	NA	NA	NA	SNPs from the MHC (chr6 26M~34M) region was removed for this traits
Treatment/medication code: flecainide	ukbb	European	NA	NA	NA	NA	NA	SNPs from the MHC (chr6 26M~34M) region was removed for this traits
Treatment/medication code: furosemide	ukbb	European	NA	NA	NA	NA	NA	SNPs from the MHC (chr6 26M~34M) region was removed for this traits
Treatment/medication code: nicorandil	ukbb	European	NA	NA	NA	NA	NA	SNPs from the MHC (chr6 26M~34M) region was removed for this traits
Treatment/medication code: flax oil tablet	ukbb	European	NA	NA	NA	NA	NA	SNPs from the MHC (chr6 26M~34M) region was removed for this traits
Treatment/medication code: venlafaxine	ukbb	European	NA	NA	NA	NA	NA	SNPs from the MHC (chr6 26M~34M) region was removed for this traits
Treatment/medication code: losartan	ukbb	European	NA	NA	NA	NA	NA	SNPs from the MHC (chr6 26M~34M) region was removed for this traits
Treatment/medication code: evening primrose oil	ukbb	European	NA	NA	NA	NA	NA	SNPs from the MHC (chr6 26M~34M) region was removed for this traits
Treatment/medication code: citalopram	ukbb	European	NA	NA	NA	NA	NA	SNPs from the MHC (chr6 26M~34M) region was removed for this traits
Treatment/medication code: alendronate sodium	ukbb	European	NA	NA	NA	NA	NA	SNPs from the MHC (chr6 26M~34M) region was removed for this traits
Treatment/medication code: co-codamol	ukbb	European	NA	NA	NA	NA	NA	SNPs from the MHC (chr6 26M~34M) region was removed for this traits
Treatment/medication code: co-amilofruse	ukbb	European	NA	NA	NA	NA	NA	SNPs from the MHC (chr6 26M~34M) region was removed for this traits
Treatment/medication code: letrozole	ukbb	European	NA	NA	NA	NA	NA	SNPs from the MHC (chr6 26M~34M) region was removed for this traits
Treatment/medication code: xalatan 0.005% eye drops	ukbb	European	NA	NA	NA	NA	NA	SNPs from the MHC (chr6 26M~34M) region was removed for this traits
Treatment/medication code: atorvastatin	ukbb	European	NA	NA	NA	NA	NA	SNPs from the MHC (chr6 26M~34M) region was removed for this traits
Treatment/medication code: candesartan cilexetil	ukbb	European	NA	NA	NA	NA	NA	SNPs from the MHC (chr6 26M~34M) region was removed for this traits
Treatment/medication code: salmeterol product	ukbb	European	NA	NA	NA	NA	NA	SNPs from the MHC (chr6 26M~34M) region was removed for this traits
Treatment/medication code: adcal-d3 1.5g/10micrograms chewable tablet	ukbb	European	NA	NA	NA	NA	NA	SNPs from the MHC (chr6 26M~34M) region was removed for this traits
Treatment/medication code: clopidogrel	ukbb	European	NA	NA	NA	NA	NA	SNPs from the MHC (chr6 26M~34M) region was removed for this traits
Treatment/medication code: indivina 1mg/2.5mg tablet	ukbb	European	NA	NA	NA	NA	NA	SNPs from the MHC (chr6 26M~34M) region was removed for this traits
Treatment/medication code: symbicort 100/6 turbohaler	ukbb	European	NA	NA	NA	NA	NA	SNPs from the MHC (chr6 26M~34M) region was removed for this traits
Treatment/medication code: seretide 50 evohaler	ukbb	European	NA	NA	NA	NA	NA	SNPs from the MHC (chr6 26M~34M) region was removed for this traits
Treatment/medication code: rosiglitazone	ukbb	European	NA	NA	NA	NA	NA	SNPs from the MHC (chr6 26M~34M) region was removed for this traits
Treatment/medication code: arcoxia 90mg tablet	ukbb	European	NA	NA	NA	NA	NA	SNPs from the MHC (chr6 26M~34M) region was removed for this traits
Treatment/medication code: omacor 1g capsule	ukbb	European	NA	NA	NA	NA	NA	SNPs from the MHC (chr6 26M~34M) region was removed for this traits
Treatment/medication code: spiriva 18micrograms inhalation capsule	ukbb	European	NA	NA	NA	NA	NA	SNPs from the MHC (chr6 26M~34M) region was removed for this traits
Treatment/medication code: glucosamine product	ukbb	European	NA	NA	NA	NA	NA	SNPs from the MHC (chr6 26M~34M) region was removed for this traits
Treatment/medication code: cipralex 5mg tablet	ukbb	European	NA	NA	NA	NA	NA	SNPs from the MHC (chr6 26M~34M) region was removed for this traits
Treatment/medication code: levothyroxine sodium	ukbb	European	NA	NA	NA	NA	NA	SNPs from the MHC (chr6 26M~34M) region was removed for this traits
Treatment/medication code: ezetimibe	ukbb	European	NA	NA	NA	NA	NA	SNPs from the MHC (chr6 26M~34M) region was removed for this traits
Treatment/medication code: testogel 50mg gel 5g sachet	ukbb	European	NA	NA	NA	NA	NA	SNPs from the MHC (chr6 26M~34M) region was removed for this traits
Treatment/medication code: bendroflumethiazide	ukbb	European	NA	NA	NA	NA	NA	SNPs from the MHC (chr6 26M~34M) region was removed for this traits
Treatment/medication code: paracetamol	ukbb	European	NA	NA	NA	NA	NA	SNPs from the MHC (chr6 26M~34M) region was removed for this traits
Diagnoses - main ICD10: E03 Other hypothyroidism	ukbb	European	NA	NA	NA	-0.0009	0.0015	SNPs from the MHC (chr6 26M~34M) region was removed for this traits
Diagnoses - main ICD10: M21 Other acquired deformities of limbs	ukbb	European	NA	NA	NA	-0.0002	0.0015	SNPs from the MHC (chr6 26M~34M) region was removed for this traits
Diagnoses - main ICD10: M25 Other joint disorders_ not elsewhere classified	ukbb	European	NA	NA	NA	-6.4788e-05	0.0015	SNPs from the MHC (chr6 26M~34M) region was removed for this traits
